# Supplementary material for: Integration of metagenome-assembled genomes with clinical isolates expands the genomic landscape of gut-associated Klebsiella pneumoniae
Source: Nat Commun. 2025 Nov 12;16:9959. doi: 10.1038/s41467-025-64950-6 (PMC12612154; doi:10.1038/s41467-025-64950-6)
Supplement: Supplementary file 3 — Supplementary Data 1 [file 41467_2025_64950_MOESM3_ESM.xlsx]

## Sheet: Supplementary Data 1
Genome	Original name	Sample accession	Study accession	Health status (generic)	Health status (specific)	Source	Genome type	Country	Continent	Length	Completeness	Contamination	Number of contigs	Sequence Type	Virulence score	Resistance score	Strain heterogeneity (CMseq)	RefSeq	Mash
GUT_GENOME244297	VincentC_2016__MM099.4__bin.11	SRS1101423	SRP064400	Diseased (other)	Other (Hospitalised)	Hospital	MAG	Canada	North America	4977157	98.81	0.04	75	ST298	0	0	0.04	GCF_016904035.1	0.00229842
GUT_GENOME243778	VincentC_2016__MM057.10__bin.2	SRS1101256	SRP064400	Diseased (other)	Other (Hospitalised)	Hospital	MAG	Canada	North America	4959622	96.26	0.43	118	ST20	1	0	0.04	GCF_030128765.1	0.00199971
GUT_GENOME243785	VincentC_2016__MM057.11__bin.18	SRS1101255	SRP064400	Diseased (other)	Other (Hospitalised)	Hospital	MAG	Canada	North America	5157103	98.75	0.68	167	ST20-2LV	1	0	0.06	GCF_022789865.1	0.00194597
GUT_GENOME243051	VincentC_2016__MM008.1__bin.25	SRS1101277	SRP064400	Diseased (other)	Other (Hospitalised)	Hospital	MAG	Canada	North America	5076381	98.9	0.86	170	ST37-3LV	0	0	0.07	GCF_000567105.1	0.0031121
GUT_GENOME243799	VincentC_2016__MM057.12__bin.2	SRS1101253	SRP064400	Diseased (other)	Other (Hospitalised)	Hospital	MAG	Canada	North America	4490886	91.6	1.29	600	ST11-3LV	0	0	1.13	GCF_030128765.1	0.00518381
GUT_GENOME047318	ERR1620372_bin.14	ERS1343434	ERP017091	Healthy	Healthy	Community	MAG	China	Asia	4038948	90.21	1.13	517	ST268-1LV	1	0	0.23	GCF_900775075.1	0.00873204
GUT_GENOME151964	QinJ_2012__T2D-039__bin.26	NA	NA	Diseased (other)	Type 2 Diabetes	Community	MAG	China	Asia	4084115	90.9	0.77	660	ST105-2LV	1	0	0.15	GCF_900775415.1	0.00853806
GUT_GENOME148527	QinJ_2012__CON-043__bin.12	NA	NA	Healthy	Healthy	Community	MAG	China	Asia	4233557	93.17	2.29	659	ST12-1LV	0	0	0.13	GCF_019284675.1	0.00940624
GUT_GENOME211847	SRR605615_bin.3	SRS414142	SRP001634	NA	NA	Hospital	MAG	USA	North America	4259937	91.96	0.04	28	ST48-1LV	0	0	0	GCF_025146805.1	0.006248
GUT_GENOME151260	QinJ_2012__T2D-002__bin.19	SRS294993	SRP008047	Diseased (other)	Type 2 Diabetes	Community	MAG	China	Asia	4260328	91.87	1.32	643	ST86-1LV	0	0	0.06	GCF_000474015.1	0.00518381
GUT_GENOME200003	SRR5279248_bin.27	SRS1997027	SRP100575	NA	NA	Community	MAG	China	Asia	4276837	90.08	0.19	43	ST127-3LV	0	0	0.07	GCF_019677745.1	0.00920555
GUT_GENOME226106	SRS259442_8	SRS259442	SRP008047	Diseased (other)	Type 2 Diabetes	Community	MAG	China	Asia	4286447	91.16	1.53	549	ST592	0	0	0.11	GCF_016634525.1	0.00547692
GUT_GENOME228104	SRS294842_44	SRS294842	SRP008047	NA	NA	Community	MAG	China	Asia	4289782	90.54	2.76	628	ST1054-1LV	0	0	0.06	GCF_900509925.1	0.011984
GUT_GENOME123837	LiJ_2017__H2M515822__bin.15	ERS1138857	ERP015450	Healthy	Healthy	Community	MAG	China	Asia	4348198	91.3	0.56	821	ST17-3LV	3	0	0.11	GCF_005405565.1	0.00631659
GUT_GENOME030042	ERR1018230_bin.11	ERS848663	ERP012177	Diseased (other)	Colorectal Cancer	Hospital	MAG	China	Asia	4364764	91.32	2.31	568	ST1362-1LV	0	0	0.37	GCF_002761515.1	0.00900687
GUT_GENOME080632	ERS537181_60	ERS537181	ERP006678	Diseased (other)	Rheumathoid Arthritis	Hospital	MAG	China	Asia	4376582	92.22	2.31	796	ST649-3LV	0	0	0.17	GCF_001876675.1	0.00774383
GUT_GENOME140156	OlmMR_2017__S2_005_008G1__bin.4	SRS1529661	SRP077514	Diseased (other)	Pre-term Birth (PTB)	Hospital	MAG	USA	North America	4392416	91.22	0.04	40	ST48-1LV	0	0	0.35	GCF_025143185.1	0.00635099
GUT_GENOME262197	YuJ_2015__SZAXPI015214-19__bin.7	NA	NA	Diseased (other)	Colorectal Cancer	Hospital	MAG	China	Asia	4431097	91.8	0.72	575	ST1863-2LV	0	0	0.81	GCF_019285215.1	0.00916565
GUT_GENOME262539	YuJ_2015__SZAXPI015225-18__bin.64	NA	NA	Diseased (other)	Colorectal Cancer	Hospital	MAG	China	Asia	4432757	92.82	2.38	654	ST651-3LV	0	0	0.19	GCF_002761515.1	0.00789262
GUT_GENOME098547	HeQ_2017__SZAXPI029492-90__bin.35	ERS1343434	ERP017091	Healthy	Healthy	Community	MAG	China	Asia	4445086	93.66	1.83	677	ST268-1LV	4	0	0.05	GCF_008122285.1	0.00604372
GUT_GENOME267594	ZeeviD_2015__PNP_Main_193__bin.22	ERS971831	ERP012929	Healthy	Healthy	Community	MAG	Israel	Asia	4457436	90.95	1.73	691	ST42-3LV	0	0	0.14	GCF_900507715.1	0.00590877
GUT_GENOME152048	QinJ_2012__T2D-043__bin.17	NA	NA	Diseased (other)	Type 2 Diabetes	Community	MAG	China	Asia	4464078	94.73	0.55	411	ST5601-1LV	0	0	0.05	GCF_015645335.1	0.00631659
GUT_GENOME242533	VatanenT_2016__G80514__bin.2	SRS1735535	SRP090628	Healthy	Healthy	Community	MAG	Finland	Europe	4481422	92.47	0.94	765	ST26-1LV	0	0	0	GCF_016635545.1	0.00587519
GUT_GENOME132284	NielsenHB_2014__MH0008__bin.13	ERS199007	ERP002061	Healthy	Healthy	Community	MAG	Denmark	Europe	4498720	93.12	0.94	569	ST380-1LV	4	0	0	GCF_020526065.1	0.00511931
GUT_GENOME179572	SRR3726374_bin.1	SRS1529681	SRP077514	Diseased (other)	Pre-term Birth (PTB)	Hospital	MAG	USA	North America	4502139	90.3	0	37	ST48	0	0	0.09	GCF_025143185.1	0.00557568
GUT_GENOME177641	SRR341589_bin.29	SRS259442	SRP008047	Diseased (other)	Type 2 Diabetes	Community	MAG	China	Asia	4505788	92.97	2.65	566	ST592	0	0	0.12	GCF_025754715.1	0.00495906
GUT_GENOME174131	SRR2155554_bin.16	SRS862521	SRP052424	Healthy	Healthy	Community	MAG	Singapore	Asia	4512039	94.76	1.04	412	ST873-1LV	0	0	0.16	GCF_004313625.1	0.00669844
GUT_GENOME229759	SRS294948_4	SRS294948	SRP008047	Diseased (other)	Type 2 Diabetes	Community	MAG	China	Asia	4513962	90.86	2.44	612	ST86	3	0	0.03	GCF_026623765.1	0.00473708
GUT_GENOME207587	SRR5963220_bin.15	SRS2455814	SRP114966	Diseased (other)	Pre-term Birth (PTB)	Hospital	MAG	USA	North America	4537011	93.87	0.71	89	ST27-1LV	0	0	0.08	GCF_900085035.1	0.00666341
GUT_GENOME220026	SRS1596778_82	SRS1596778	SRP080787	Healthy	Healthy	Community	MAG	China	Asia	4537681	91.27	1.01	183	ST25-2LV	4	0	0.02	GCF_023062725.1	0.00408721
GUT_GENOME171471	SRR1779137_bin.6	SRS830330	SRP052967	Diseased (other)	Pre-term Birth (PTB)	Hospital	MAG	USA	North America	4558839	90.05	0.02	47	ST537-2LV	0	0	0.05	GCF_001456135.1	0.00635099
GUT_GENOME154115	QinN_2014__HD-43__bin.6	ERS475153	ERP005860	Healthy	Healthy	Community	MAG	China	Asia	4568394	96.21	2.16	391	ST34-3LV	0	0	0.3	GCF_900517355.1	0.00511931
GUT_GENOME240698	VatanenT_2016__G78694__bin.5	SRS1719278	SRP090628	Healthy	Healthy	Community	MAG	Russia	Europe	4584013	90.74	4.49	624	ST1990-3LV	0	0	0.1	GCF_900511165.1	0.00597612
GUT_GENOME230196	SRS294975_31	SRS294975	SRP008047	Diseased (other)	Type 2 Diabetes	Community	MAG	China	Asia	4587879	93.7	2.12	514	ST375-1LV	0	0	0.02	GCF_019401925.1	0.0042398
GUT_GENOME270527	ZeeviD_2015__PNP_Main_314__bin.19	ERS971952	ERP012929	Healthy	Healthy	Community	MAG	Israel	Asia	4590109	93.63	0.95	624	ST33-3LV	0	0	0.01	GCF_019678085.1	0.00528099
GUT_GENOME177227	SRR3132283_bin.6	SRS1267874	SRP069019	Diseased (other)	Pre-term Birth (PTB)	Hospital	MAG	USA	North America	4606075	93.78	1.95	351	ST1380-1LV	0	0	0.07	GCF_900085075.1	0.00701675
GUT_GENOME148719	QinJ_2012__CON-055__bin.20	NA	NA	Healthy	Healthy	Community	MAG	China	Asia	4612669	94.35	0.33	36	ST29	1	0	0.02	GCF_029523555.1	0.00547692
GUT_GENOME177318	SRR3132365_bin.1	SRS1267734	SRP069019	Diseased (other)	Pre-term Birth (PTB)	Hospital	MAG	USA	North America	4614197	91.07	0.4	42	ST252	2	0	0	GCF_900636455.1	0.00698112
GUT_GENOME254982	XieH_2016__YSZC12003_36389__bin.7	ERS746852	ERP010700	Healthy	Healthy	Community	MAG	UK	Europe	4622042	93.94	1.74	551	ST461-3LV	0	0	0.01	GCF_001063755.1	0.00531349
GUT_GENOME171480	SRR1779140_bin.2	SRS830338	SRP052967	Diseased (other)	Pre-term Birth (PTB)	Hospital	MAG	USA	North America	4622168	90.72	0.08	71	ST941-2LV	0	0	0.15	GCF_001022175.1	0.00621379
GUT_GENOME212915	SRS000988_7	SRS000988	SRP001634	NA	NA	Hospital	MAG	USA	North America	4623278	95.11	0.61	293	ST4266-2LV	0	0	0.19	GCF_004313245.1	0.00564181
GUT_GENOME125314	LiJ_2017__nHM511735__bin.10	ERS1138758	ERP015450	Healthy	Healthy	Community	MAG	China	Asia	4631555	95.67	1.36	334	ST34-3LV	0	0	0.04	GCF_019927305.1	0.00375609
GUT_GENOME261438	YuJ_2015__SZAXPI003410-3__bin.48	NA	NA	Diseased (other)	Colorectal Cancer	Hospital	MAG	China	Asia	4634147	95.24	0.47	29	ST23	2	0	0.03	GCF_023242905.1	0.00433199
GUT_GENOME045521	ERR1620262_bin.12	ERS1343324	ERP017091	Diseased (other)	Crohn's Disease	Community	MAG	China	Asia	4635352	95.77	0.32	143	ST231-1LV	0	0	0.01	GCF_029691465.1	0.0034604
GUT_GENOME230616	SRS294999_20	SRS294999	SRP008047	Diseased (other)	Type 2 Diabetes	Community	MAG	China	Asia	4646370	96.45	0.45	459	ST380-1LV	0	0	0.1	GCF_900776225.1	0.00594242
GUT_GENOME125039	LiJ_2017__nHM410727__bin.5	ERS1138754	ERP015450	Healthy	Healthy	Community	MAG	China	Asia	4649832	93.83	0.89	530	ST29-2LV	4	0	0.32	GCF_002870985.1	0.00288374
GUT_GENOME014223	BritoIL_2016__W2.39.ST__bin.54	SRS476014	SRP029441	NA	NA	Community	MAG	Fiji	Oceania	4650575	95.51	0.44	193	ST236-3LV	0	0	0.12	GCF_030034535.1	0.00673355
GUT_GENOME207924	SRR5963304_bin.4	SRS2455898	SRP114966	Diseased (other)	Pre-term Birth (PTB)	Hospital	MAG	USA	North America	4662732	90.7	0.62	32	0	1	0	0.12	GCF_900084965.1	0.00399629
GUT_GENOME123199	LiJ_2017__H1M513912__bin.27	ERS1138792	ERP015450	Healthy	Healthy	Community	MAG	China	Asia	4664551	95.57	1.11	554	ST29	4	0	0.01	GCF_002870985.1	0.00299754
GUT_GENOME195200	SRR5106294_bin.25	SRS1858603	SRP095060	NA	NA	NA	MAG	China	Asia	4670053	92.83	3.12	277	ST1836-3LV	1	0	0.3	GCF_014889555.1	0.00641996
GUT_GENOME152938	QinJ_2012__T2D-087__bin.7	SRS295025	SRP008047	Diseased (other)	Type 2 Diabetes	Community	MAG	China	Asia	4670983	94.14	2.71	566	ST375	3	0	0.05	GCF_004353165.1	0.00399629
GUT_GENOME037161	ERR1190921_bin.44	ERS1015996	ERP013563	Diseased (other)	Type 2 Diabetes	Community	MAG	China	Asia	4675447	93.32	1.05	437	ST380-2LV	4	0	0.23	GCF_020526065.1	0.00378594
GUT_GENOME226265	SRS259468_13	SRS259468	SRP008047	Diseased (other)	Type 2 Diabetes	Community	MAG	China	Asia	4681122	91.92	1.5	581	ST35-3LV	0	0	0.14	GCF_004313245.1	0.00712406
GUT_GENOME231638	SRS371586_2	SRS371586	SRP001634	NA	NA	Hospital	MAG	USA	North America	4692056	91.96	1.08	185	0	0	0	0.36	GCF_001060895.1	0.00567497
GUT_GENOME230300	SRS294982_4	SRS294982	SRP008047	Diseased (other)	Type 2 Diabetes	Community	MAG	China	Asia	4698796	96.17	1.63	339	ST36-1LV	0	0	0.07	GCF_019285455.1	0.00584167
GUT_GENOME014178	BritoIL_2016__W2.36.ST__bin.23	SRS475567	SRP029441	NA	NA	Community	MAG	Fiji	Oceania	4709225	97.4	0.46	311	ST8-4LV	0	0	0.21	GCF_024355455.1	0.0055427
GUT_GENOME171500	SRR1779145_bin.1	SRS830334	SRP052967	Diseased (other)	Pre-term Birth (PTB)	Hospital	MAG	USA	North America	4714402	93.35	0.06	207	ST1380-2LV	0	0	0.13	GCF_900085075.1	0.00604372
GUT_GENOME098566	HeQ_2017__SZAXPI029493-93__bin.8	ERS1343359	ERP017091	Diseased (other)	Crohn's Disease	Community	MAG	China	Asia	4721228	91.78	1.59	556	ST23-2LV	1	0	0.14	GCF_002831525.1	0.00411762
GUT_GENOME086829	ERS537407_10	ERS537407	ERP006678	Healthy	Healthy	Community	MAG	China	Asia	4732879	95.9	2.09	273	ST278-2LV	0	0	0.12	GCF_001061605.1	0.00617965
GUT_GENOME153185	QinJ_2012__T2D-098__bin.6	NA	NA	Diseased (other)	Type 2 Diabetes	Hospital	MAG	China	Asia	4734804	93.67	1.19	216	ST65-3LV	3	0	0.21	GCF_900493775.1	0.00296902
GUT_GENOME179518	SRR3726357_bin.1	SRS1529664	SRP077514	Diseased (other)	Pre-term Birth (PTB)	Hospital	MAG	USA	North America	4742135	91.01	0.04	40	ST48-2LV	0	0	0.06	GCF_025143185.1	0.00439372
GUT_GENOME081161	ERS537202_13	ERS537202	ERP006678	Diseased (other)	Rheumathoid Arthritis	Hospital	MAG	China	Asia	4746727	95.5	0.62	231	ST37-1LV	0	0	0.02	GCF_025697405.1	0.00417861
GUT_GENOME099005	HeQ_2017__SZAXPI029555-35__bin.66	ERS1343388	ERP017091	Healthy	Healthy	Community	MAG	China	Asia	4749451	97.54	0.83	167	ST35-2LV	0	0	0.1	GCF_025754495.1	0.00402654
GUT_GENOME211588	SRR6054457_bin.8	SRS1914114	SRP096283	Healthy	Healthy	Community	MAG	USA	North America	4749632	97.73	0.07	120	ST359-1LV	0	0	0	GCF_900085205.1	0.00343111
GUT_GENOME211923	SRR6257390_bin.4	SRS1417035	SRP074153	Diseased (other)	Pre-term Birth (PTB)	Hospital	MAG	USA	North America	4757624	98.09	0.43	92	ST1380-1LV	0	0	0.01	GCF_900085075.1	0.004991
GUT_GENOME207601	SRR5963224_bin.12	SRS2455818	SRP114966	Diseased (other)	Pre-term Birth (PTB)	Hospital	MAG	USA	North America	4761696	94.16	0.73	162	ST27-1LV	0	0	0.21	GCF_900085035.1	0.00584167
GUT_GENOME171668	SRR1818241_bin.7	SRS857058	SRP052424	Healthy	Healthy	Community	MAG	Singapore	Asia	4762946	95.69	0.24	110	ST37-2LV	0	0	0.05	GCF_003196575.1	0.0028554
GUT_GENOME194855	SRR5091537_bin.20	SRS1846827	SRP094805	Healthy	Healthy	Community	MAG	China	Asia	4766203	95	0.41	254	ST276-1LV	4	0	0.03	GCF_020526065.1	0.00305472
GUT_GENOME171623	SRR1799892_bin.5	SRS839650	SRP052424	Healthy	Healthy	Community	MAG	Singapore	Asia	4767940	92.72	0.65	47	ST7-2LV	0	0	0.17	GCF_002866675.1	0.00541137
GUT_GENOME177841	SRR341615_bin.7	SRS259468	SRP008047	Diseased (other)	Type 2 Diabetes	Community	MAG	China	Asia	4768466	94.88	1.97	479	ST35-3LV	0	0	0.13	GCF_004313245.1	0.00604372
GUT_GENOME151406	QinJ_2012__T2D-011__bin.5	SRS294942	SRP008047	Diseased (other)	Type 2 Diabetes	Community	MAG	China	Asia	4769869	96.98	0.48	332	ST380-1LV	1	0	0.12	GCF_018108265.1	0.00537869
GUT_GENOME177202	SRR3132263_bin.1	SRS1267712	SRP069019	Diseased (other)	Pre-term Birth (PTB)	Hospital	MAG	USA	North America	4774901	98.69	0.19	136	ST240-1LV	0	0	0.41	GCF_015560125.1	0.00417861
GUT_GENOME148064	QinJ_2012__CON-012__bin.26	NA	NA	Healthy	Healthy	Community	MAG	China	Asia	4776480	94.61	1.31	402	ST375	0	0	0.04	GCF_023062875.1	0.00291212
GUT_GENOME155445	QinN_2014__LD-21__bin.22	ERS475265	ERP005860	Diseased (other)	Cirrhotic	Hospital	MAG	China	Asia	4779511	97.92	0.21	72	ST504-1LV	0	0	0.1	GCF_900452445.1	0.00343111
GUT_GENOME230992	SRS295017_45	SRS295017	SRP008047	Diseased (other)	Type 2 Diabetes	Community	MAG	China	Asia	4784629	93.81	0.85	406	ST5601	0	0	0.02	GCF_015645335.1	0.00712406
GUT_GENOME123071	LiJ_2017__H1M513813__bin.13	ERS1138793	ERP015450	Healthy	Healthy	Community	MAG	China	Asia	4785117	97.16	0.69	159	ST469-2LV	0	0	0.01	GCF_030360465.1	0.00274254
GUT_GENOME177256	SRR3132313_bin.3	SRS1267863	SRP069019	Diseased (other)	Pre-term Birth (PTB)	Hospital	MAG	USA	North America	4786154	92.6	0.97	321	ST631-2LV	0	0	0.04	GCF_003195145.1	0.00433199
GUT_GENOME211929	SRR6257391_bin.3	SRS1417035	SRP074153	Diseased (other)	Pre-term Birth (PTB)	Hospital	MAG	USA	North America	4786578	96.72	0.3	216	ST20-2LV	0	0	0.02	GCF_900085075.1	0.00458019
GUT_GENOME123150	LiJ_2017__H1M513820__bin.32	ERS1138800	ERP015450	Healthy	Healthy	Community	MAG	China	Asia	4788735	95.78	0.93	335	ST29-2LV	4	0	0.04	GCF_002870985.1	0.00249129
GUT_GENOME124311	LiJ_2017__H3M515130__bin.8	ERS1138919	ERP015450	Healthy	Healthy	Community	MAG	China	Asia	4790600	95.14	1.39	236	ST314-3LV	0	0	0.03	GCF_003664755.1	0.00420918
GUT_GENOME249135	WenC_2017__N315__bin.68	SRS1846766	SRP094805	Healthy	Healthy	Community	MAG	China	Asia	4792024	98.13	0.62	109	ST1092-1LV	0	0	0.01	GCF_003664955.1	0.00597612
GUT_GENOME242767	VatanenT_2016__G80566__bin.8	SRS1735589	SRP090628	Healthy	Healthy	Community	MAG	Finland	Europe	4796419	94.81	0.13	91	ST1825-1LV	0	0	0	GCF_014889555.1	0.0081558
GUT_GENOME219812	SRS1596768_68	SRS1596768	SRP080787	Healthy	Healthy	Community	MAG	Mongolia	Asia	4802182	95.3	0.53	158	ST322-2LV	0	0	0.07	GCF_900774565.1	0.00305472
GUT_GENOME031036	ERR1018282_bin.31	ERS848715	ERP012177	Diseased (other)	Colorectal Cancer	Community	MAG	China	Asia	4805654	95.02	2.09	381	ST2248-1LV	0	0	0	GCF_019426565.1	0.00288374
GUT_GENOME176567	SRR3131770_bin.4	SRS1268350	SRP069019	Diseased (other)	Pre-term Birth (PTB)	Hospital	MAG	USA	North America	4808306	97.15	0.9	196	ST253-1LV	0	0	0.02	GCF_024398905.1	0.00348975
GUT_GENOME178977	SRR3498909_bin.9	SRS1433907	SRP074153	Diseased (other)	Pre-term Birth (PTB)	Hospital	MAG	USA	North America	4808954	93.02	0.04	60	ST1521-2LV	0	0	0.08	GCF_019285275.1	0.00662843
GUT_GENOME183872	SRR4408075_bin.3	SRS1735510	SRP090628	Healthy	Healthy	Community	MAG	Finland	Europe	4809392	97.23	0.95	433	ST28-1LV	0	0	0.01	GCF_014332595.1	0.0031121
GUT_GENOME200574	SRR5279287_bin.6	SRS1997066	SRP100575	NA	NA	Community	MAG	China	Asia	4811409	94.7	1.08	142	ST375-2LV	0	0	0.03	GCF_004353165.1	0.00328537
GUT_GENOME030411	ERR1018251_bin.1	ERS848684	ERP012177	Healthy	Healthy	Community	MAG	China	Asia	4822721	95.14	0.78	201	ST1764-2LV	3	0	0	GCF_025905445.1	0.00213483
GUT_GENOME036418	ERR1190893_bin.58	ERS1015968	ERP013563	Diseased (other)	Type 2 Diabetes	Community	MAG	China	Asia	4824797	96.23	0.41	91	ST86	1	0	0.04	GCF_000813205.1	0.00210772
GUT_GENOME044651	ERR1578628_bin.15	ERS1289686	ERP016813	NA	NA	NA	MAG	China	Asia	4824928	96.16	0.85	132	ST399	0	0	0.06	GCF_018137355.1	0.00461146
GUT_GENOME187499	SRR5032276_bin.15	SRS1806021	SRP093506	Diseased (other)	Ankysoling Spondylitis	NA	MAG	China	Asia	4827754	98.67	0.19	233	ST1087	0	0	0.02	GCF_900452445.1	0.00378594
GUT_GENOME218265	SRS1170754_13	SRS1170754	SRP066479	NA	NA	Community	MAG	El Salvador	South America	4832508	97.08	0.1	303	ST2328	0	0	0.04	GCF_022789765.1	0.00489536
GUT_GENOME157114	QinN_2014__LV-9__bin.9	ERS475416	ERP005860	Diseased (other)	Cirrhotic	Hospital	MAG	China	Asia	4834715	98.81	1.01	263	ST700-3LV	1	0	0.01	GCF_022402285.1	0.00191916
GUT_GENOME107708	LeChatelierE_2013__MH0008__bin.13	ERS328723	ERP003612	Healthy	Healthy	Community	MAG	Denmark	Europe	4835175	95.96	0.48	324	ST380-1LV	4	0	0.01	GCF_902506965.1	0.00308338
GUT_GENOME231463	SRS344884_4	SRS344884	SRP030662	NA	NA	Community	MAG	USA	North America	4835718	93.36	1.61	100	ST34-2LV	0	0	0.14	GCF_025754295.1	0.00666341
GUT_GENOME178997	SRR3546778_bin.12	SRS1446907	SRP074153	Diseased (other)	Pre-term Birth (PTB)	Hospital	MAG	USA	North America	4838677	94.37	0.53	201	0	0	0	0.25	GCF_022760695.1	0.00348975
GUT_GENOME157003	QinN_2014__LV-20__bin.20	ERS475398	ERP005860	Diseased (other)	Cirrhotic	Hospital	MAG	China	Asia	4839664	93.8	2.26	630	ST23-3LV	4	0	0.25	GCF_002831525.1	0.00402654
GUT_GENOME151193	QinJ_2012__NOM026__bin.30	SRS259505	SRP008047	Healthy	Healthy	Community	MAG	China	Asia	4841490	93.6	1.35	247	ST65	0	0	0.01	GCF_023062725.1	0.00199971
GUT_GENOME178083	SRR341652_bin.37	SRS259505	SRP008047	Healthy	Healthy	Community	MAG	China	Asia	4842382	96.01	0.93	119	ST65	0	0	0.08	GCF_023062725.1	0.00191916
GUT_GENOME207598	SRR5963223_bin.4	SRS2455819	SRP114966	Diseased (other)	Pre-term Birth (PTB)	Hospital	MAG	USA	North America	4846296	94.41	0.71	102	ST27	0	0	0.08	GCF_900085035.1	0.00511931
GUT_GENOME033325	ERR1190628_bin.22	ERS1015703	ERP013562	Healthy	Healthy	Community	MAG	China	Asia	4847715	95.18	1.59	415	ST514-1LV	1	0	0.1	GCF_900514735.1	0.00628226
GUT_GENOME184070	SRR4408125_bin.1	SRS1735554	SRP090628	Healthy	Healthy	Community	MAG	Finland	Europe	4855021	97.8	0.07	122	ST399	0	0	0	GCF_018137355.1	0.00402654
GUT_GENOME115875	LiJ_2014__MH0319__bin.10	ERS396328	ERP004605	NA	NA	Community	MAG	Denmark	Europe	4856635	97.05	0.31	357	ST2599-2LV	0	0	0.04	GCF_016903755.1	0.00238081
GUT_GENOME125180	LiJ_2017__nHM510732__bin.39	ERS1138757	ERP015450	Healthy	Healthy	Community	MAG	China	Asia	4860151	97.76	0.33	201	ST660	4	0	0	GCF_026623885.1	0.00319852
GUT_GENOME039014	ERR1293577_bin.4	ERS1066654	ERP013933	Diseased (other)	Colorectal Cancer	Hospital	MAG	USA	North America	4860528	95.89	1.76	372	ST1429-1LV	0	0	0.03	GCF_022028875.1	0.00631659
GUT_GENOME067613	ERS235567_2	ERS235567	ERP002469	Diseased (other)	Type 2 Diabetes	Community	MAG	Sweden	Europe	4861679	93.58	0.7	104	ST29-3LV	0	0	0.08	GCF_024703455.1	0.00337267
GUT_GENOME242597	VatanenT_2016__G80530__bin.2	SRS1735554	SRP090628	Healthy	Healthy	Community	MAG	Finland	Europe	4863699	97.85	0.07	124	ST399	0	0	0	GCF_018137355.1	0.00399629
GUT_GENOME098124	HeQ_2017__SZAXPI029460-123__bin.34	ERS1343330	ERP017091	Diseased (other)	Crohn's Disease	Community	MAG	China	Asia	4863754	96.15	0.04	50	ST14-3LV	0	0	0.01	GCF_022585915.1	0.00291212
GUT_GENOME183824	SRR4408066_bin.4	SRS1735501	SRP090628	Diseased (other)	Type 1 Diabetes	Community	MAG	Finland	Europe	4870234	92.96	0.49	84	ST20-1LV	0	0	0.09	GCF_004313545.1	0.00274254
GUT_GENOME250677	WenC_2017__RA114__bin.40	SRS1846834	SRP094805	Diseased (other)	Ankysoling Spondylitis	NA	MAG	China	Asia	4871025	96.99	1.21	300	ST65-1LV	3	0	0.01	GCF_023062725.1	0.00305472
GUT_GENOME171491	SRR1779142_bin.3	SRS830332	SRP052967	Diseased (other)	Pre-term Birth (PTB)	Hospital	MAG	USA	North America	4872636	93.83	2.36	95	ST941-1LV	0	0	0.04	GCF_001456135.1	0.00544411
GUT_GENOME242433	VatanenT_2016__G80490__bin.9	SRS1735510	SRP090628	Healthy	Healthy	Community	MAG	Finland	Europe	4873756	97.63	0.97	460	ST28-1LV	0	0	0	GCF_014332595.1	0.00288374
GUT_GENOME211890	SRR6257380_bin.2	SRS1446911	SRP074153	Diseased (other)	Pre-term Birth (PTB)	Hospital	MAG	USA	North America	4873787	93.35	0.11	143	ST1521-1LV	0	0	0	GCF_002187665.1	0.00621379
GUT_GENOME177452	SRR3132461_bin.2	SRS1268016	SRP069019	Diseased (other)	Pre-term Birth (PTB)	Hospital	MAG	USA	North America	4874710	96.78	0.75	108	ST1380	0	0	0	GCF_900085075.1	0.00470559
GUT_GENOME149885	QinJ_2012__DLM013__bin.33	SRS259514	SRP008047	Diseased (other)	Type 2 Diabetes	Community	MAG	China	Asia	4876737	96.69	0.63	202	ST23-1LV	4	0	0.03	GCF_005405565.1	0.0024636
GUT_GENOME177049	SRR3132141_bin.1	SRS1267916	SRP069019	Diseased (other)	Pre-term Birth (PTB)	Hospital	MAG	USA	North America	4880752	96.13	0.14	34	ST20-2LV	0	0	0	GCF_030128765.1	0.00221642
GUT_GENOME124453	LiJ_2017__H3M516105__bin.22	ERS1138899	ERP015450	Healthy	Healthy	Community	MAG	China	Asia	4884211	98.81	0.04	108	ST374	1	0	0	GCF_001530015.1	0.00325637
GUT_GENOME086766	ERS537403_6	ERS537403	ERP006678	Healthy	Healthy	Community	MAG	China	Asia	4884986	96.81	0.3	265	ST46	1	0	0.01	GCF_028894155.1	0.00378594
GUT_GENOME177060	SRR3132147_bin.2	SRS1267820	SRP069019	Diseased (other)	Pre-term Birth (PTB)	Hospital	MAG	USA	North America	4887837	96.34	0.23	81	ST37-2LV	0	0	0.05	GCF_025697405.1	0.00243596
GUT_GENOME212228	SRR6257467_bin.6	SRS1446911	SRP074153	Diseased (other)	Pre-term Birth (PTB)	Hospital	MAG	USA	North America	4893030	95.1	0.04	62	ST1521-1LV	0	0	0.01	GCF_030212215.1	0.00617965
GUT_GENOME178187	SRR341661_bin.23	SRS259514	SRP008047	Diseased (other)	Type 2 Diabetes	Community	MAG	China	Asia	4896018	96.18	0.66	198	ST23-1LV	4	0	0.01	GCF_005405565.1	0.0024636
GUT_GENOME064162	ERR589868_bin.7	ERS537403	ERP006678	Healthy	Healthy	Community	MAG	China	Asia	4898152	97.23	0.34	237	ST46	0	0	0.01	GCF_028894155.1	0.00291212
GUT_GENOME155793	QinN_2014__LD-38__bin.42	ERS475296	ERP005860	Diseased (other)	Cirrhotic	Hospital	MAG	China	Asia	4903465	98.14	0.14	155	ST822	1	0	0.15	GCF_900775415.1	0.00160079
GUT_GENOME232321	SRS414247_7	SRS414247	SRP001634	NA	NA	Hospital	MAG	USA	North America	4906873	96.72	0.82	122	ST883-1LV	0	0	NA	GCF_900173275.1	0.00314086
GUT_GENOME123166	LiJ_2017__H1M513826__bin.18	ERS1138806	ERP015450	Healthy	Healthy	Community	MAG	China	Asia	4913770	98.2	0.04	263	ST23-1LV	4	0	0	GCF_002831525.1	0.00271444
GUT_GENOME179526	SRR3726361_bin.5	SRS1529668	SRP077514	Diseased (other)	Pre-term Birth (PTB)	Hospital	MAG	USA	North America	4914406	93.91	0	40	ST48	0	0	0.06	GCF_025143185.1	0.00381583
GUT_GENOME207579	SRR5963219_bin.14	SRS2455815	SRP114966	Diseased (other)	Pre-term Birth (PTB)	Hospital	MAG	USA	North America	4918315	96.43	0.71	95	ST27	0	0	0.08	GCF_900085035.1	0.00483188
GUT_GENOME124246	LiJ_2017__H3M515107__bin.10	ERS1138900	ERP015450	Healthy	Healthy	Community	MAG	China	Asia	4919667	97.97	0.57	342	ST23-1LV	4	0	0.03	GCF_004312805.1	0.00384578
GUT_GENOME123831	LiJ_2017__H2M514943__bin.16	ERS1138877	ERP015450	Healthy	Healthy	Community	MAG	China	Asia	4919725	96.76	0.2	309	ST23	4	0	0	GCF_002831525.1	0.0023533
GUT_GENOME156367	QinN_2014__LD-73__bin.33	ERS475349	ERP005860	Diseased (other)	Cirrhotic	Hospital	MAG	China	Asia	4920131	96.62	0.75	260	ST2262-2LV	1	0	0.6	GCF_029526205.1	0.00208065
GUT_GENOME176559	SRR3131766_bin.3	SRS1268071	SRP069019	Diseased (other)	Pre-term Birth (PTB)	Hospital	MAG	USA	North America	4920654	94.67	0.29	69	ST664-1LV	0	0	0.06	GCF_002795635.1	0.00384578
GUT_GENOME235581	SRS476097_44	SRS476097	SRP029441	NA	NA	Community	MAG	Fiji	Oceania	4921071	97.71	4.07	639	ST1041-4LV	0	0	0.68	GCF_014889555.1	0.00617965
GUT_GENOME169461	SRR1491389_bin.4	SRS576033	SRP040146	NA	NA	NA	MAG	USA	North America	4923836	100	0.04	38	ST22	0	0	0	GCF_004179485.1	0.00282712
GUT_GENOME130042	LoombaR_2017__SID0012_qdz__bin.40	SRS1994025	SRP100446	Diseased (other)	Non-alcoholic fatty liver disease (NAFLD)	NA	MAG	USA	North America	4930687	98.12	1.37	285	ST36-1LV	0	0	0.25	GCF_019285235.1	0.00564181
GUT_GENOME227631	SRS290838_6	SRS290838	SRP001634	NA	NA	Hospital	MAG	USA	North America	4931773	95.9	3.29	324	ST20-1LV	0	0	0.17	GCF_001038365.1	0.00458019
GUT_GENOME059067	ERR525752_bin.7	ERS473087	ERP005989	Healthy	Healthy	Community	MAG	Denmark	Europe	4937613	94.9	1.26	193	ST405-1LV	1	0	0	GCF_900084915.1	0.00348975
GUT_GENOME124642	LiJ_2017__H3M517134__bin.2	ERS1138922	ERP015450	Healthy	Healthy	Community	MAG	China	Asia	4940793	99.09	0.26	189	ST17	0	0	0	GCF_000775955.1	0.00265838
GUT_GENOME219861	SRS1596771_40	SRS1596771	SRP080787	Healthy	Healthy	Community	MAG	China	Asia	4941622	95.52	2.47	365	ST36-3LV	4	0	0.06	GCF_019677485.1	0.00557568
GUT_GENOME129568	LiuW_2016__SRR3993058__bin.78	SRS1596871	SRP080787	Healthy	Healthy	Community	MAG	Mongolia	Asia	4941836	96.03	0.04	241	ST37-2LV	0	0	0	GCF_900509935.1	0.0031121
GUT_GENOME177180	SRR3132243_bin.3	SRS1267832	SRP069019	Diseased (other)	Pre-term Birth (PTB)	Hospital	MAG	USA	North America	4945699	97.62	0.63	86	ST1380	0	0	0	GCF_900085075.1	0.00458019
GUT_GENOME177103	SRR3132183_bin.1	SRS1267825	SRP069019	Diseased (other)	Pre-term Birth (PTB)	Hospital	MAG	USA	North America	4945898	97.54	0.41	179	ST2449-2LV	0	0	0	GCF_006974165.1	0.0025468
GUT_GENOME171473	SRR1779138_bin.3	SRS830329	SRP052967	Diseased (other)	Pre-term Birth (PTB)	Hospital	MAG	USA	North America	4946275	97.5	0.08	66	ST941-1LV	0	0	0.03	GCF_001456135.1	0.00430121
GUT_GENOME156657	QinN_2014__LD-85__bin.26	ERS475362	ERP005860	Diseased (other)	Cirrhotic	Hospital	MAG	China	Asia	4946463	98.66	0.4	246	ST2181	4	0	0.24	GCF_025754295.1	0.00511931
GUT_GENOME002922	BackhedF_2015__SID18_B__bin.4	ERS473087	ERP005989	Healthy	Healthy	Community	MAG	Sweden	Europe	4947245	95.85	1.26	198	ST405-1LV	1	0	0	GCF_900084915.1	0.00348975
GUT_GENOME036446	ERR1190894_bin.34	ERS1015969	ERP013563	Diseased (other)	Type 2 Diabetes	Community	MAG	China	Asia	4947661	97.13	1.08	155	ST86-1LV	1	0	0.02	GCF_000813205.1	0.00186568
GUT_GENOME129908	LoombaR_2017__SID0004_cle__bin.2	SRS1994030	SRP100446	Diseased (other)	Non-alcoholic fatty liver disease (NAFLD)	NA	MAG	USA	North America	4948967	95.54	0.35	34	ST134	0	0	0	GCF_900510825.1	0.00271444
GUT_GENOME045538	ERR1620263_bin.13	ERS1343325	ERP017091	Diseased (other)	Crohn's Disease	Community	MAG	China	Asia	4954160	94.54	0.47	89	ST37-1LV	0	0	0.05	GCF_000499865.1	0.00249129
GUT_GENOME063656	ERR589532_bin.20	ERS537204	ERP006678	Diseased (other)	Rheumathoid Arthritis	Hospital	MAG	China	Asia	4954358	97.82	0.44	228	ST36-2LV	1	0	0.01	GCF_902509455.1	0.00316966
GUT_GENOME156963	QinN_2014__LV-15__bin.2	ERS475390	ERP005860	Diseased (other)	Cirrhotic	Hospital	MAG	China	Asia	4955569	96.39	0.41	25	ST23-1LV	3	0	0.35	GCF_005405565.1	0.00249129
GUT_GENOME037725	ERR1190944_bin.12	ERS1016019	ERP013563	Diseased (other)	Type 2 Diabetes	Community	MAG	China	Asia	4955823	94.73	4	266	ST65-2LV	0	0	0.28	GCF_023062725.1	0.00302611
GUT_GENOME140154	OlmMR_2017__S2_005_007G1__bin.2	SRS1529660	SRP077514	Diseased (other)	Pre-term Birth (PTB)	Hospital	MAG	USA	North America	4957107	98.28	0.04	53	ST48	0	0	0.39	GCF_025143185.1	0.00251903
GUT_GENOME140219	OlmMR_2017__S2_005_027G1__bin.4	SRS1529681	SRP077514	Diseased (other)	Pre-term Birth (PTB)	Hospital	MAG	USA	North America	4958265	96.65	0.19	63	ST48-2LV	0	0	1.01	GCF_025143185.1	0.00340187
GUT_GENOME171601	SRR1793410_bin.6	SRS839650	SRP052424	Healthy	Healthy	Community	MAG	Singapore	Asia	4959332	96.61	0.11	29	ST1799-1LV	0	0	0.16	GCF_002866675.1	0.00399629
GUT_GENOME179524	SRR3726359_bin.3	SRS1529666	SRP077514	Diseased (other)	Pre-term Birth (PTB)	Hospital	MAG	USA	North America	4963129	95.72	0.04	47	ST48-1LV	0	0	0.07	GCF_025143185.1	0.00277069
GUT_GENOME182722	SRR4305327_bin.1	SRS1719381	SRP090628	Healthy	Healthy	Community	MAG	Estonia	Europe	4968598	96.02	1.86	423	ST883-1LV	0	0	0.04	GCF_900173275.1	0.00351914
GUT_GENOME248376	WenC_2017__N236__bin.16	SRS1846827	SRP094805	Healthy	Healthy	Community	MAG	China	Asia	4970865	97.49	0.97	354	ST380	4	0	0.02	GCF_020526065.1	0.00205363
GUT_GENOME211879	SRR6257376_bin.3	SRS1446911	SRP074153	Diseased (other)	Pre-term Birth (PTB)	Hospital	MAG	USA	North America	4971431	97.02	0.04	53	ST1521	0	0	0	GCF_030212215.1	0.00560872
GUT_GENOME177154	SRR3132223_bin.5	SRS1267893	SRP069019	Diseased (other)	Pre-term Birth (PTB)	Hospital	MAG	USA	North America	4978842	96.34	1.46	200	ST36-1LV	0	0	0.03	GCF_004313245.1	0.00257463
GUT_GENOME123528	LiJ_2017__H2M513936__bin.14	ERS1138871	ERP015450	Healthy	Healthy	Community	MAG	China	Asia	4983642	96.31	0.26	184	ST23	1	0	0.01	GCF_002831525.1	0.0023533
GUT_GENOME082507	ERS537252_62	ERS537252	ERP006678	Diseased (other)	Rheumathoid Arthritis	Hospital	MAG	China	Asia	4983905	99.18	0.68	238	ST375-1LV	0	0	0.02	GCF_004353165.1	0.00213483
GUT_GENOME123111	LiJ_2017__H1M513816__bin.54	ERS1138796	ERP015450	Healthy	Healthy	Community	MAG	China	Asia	4989433	97.74	0.83	90	ST198-2LV	1	0	0.03	GCF_027151985.1	0.00181236
GUT_GENOME212352	SRR6257496_bin.1	SRS1433907	SRP074153	Diseased (other)	Pre-term Birth (PTB)	Hospital	MAG	USA	North America	4993426	97.99	0.04	71	ST1521	0	0	0	GCF_030212215.1	0.00541137
GUT_GENOME271312	ZeeviD_2015__PNP_Main_351__bin.23	ERS971989	ERP012929	Healthy	Healthy	Community	MAG	Israel	Asia	4993445	98.64	0.12	111	ST832-2LV	1	0	0.02	GCF_003195275.1	0.00369655
GUT_GENOME212096	SRR6257443_bin.5	SRS1417035	SRP074153	Diseased (other)	Pre-term Birth (PTB)	Hospital	MAG	USA	North America	4996525	97.89	0.53	71	ST1380-1LV	0	0	0.07	GCF_900085075.1	0.00390583
GUT_GENOME156901	QinN_2014__LD-9__bin.12	ERS475368	ERP005860	Diseased (other)	Cirrhotic	Hospital	MAG	China	Asia	4997597	98.51	0.04	89	ST1764	0	0	0.06	GCF_025905445.1	0.00113443
GUT_GENOME122629	LiJ_2017__H1M412832__bin.9	ERS1138812	ERP015450	Healthy	Healthy	Community	MAG	China	Asia	5003359	99.69	0.68	85	ST412	0	0	0	GCF_030252225.1	0.00113443
GUT_GENOME176601	SRR3131796_bin.2	SRS1268066	SRP069019	Diseased (other)	Pre-term Birth (PTB)	Hospital	MAG	USA	North America	5014302	98.42	0.14	65	ST36	0	0	0.09	GCF_022760695.1	0.00191916
GUT_GENOME171586	SRR1793408_bin.17	SRS820971	SRP052424	Healthy	Healthy	Community	MAG	Singapore	Asia	5015163	98.47	0.04	33	ST969-2LV	0	0	0	GCF_019285295.1	0.00263042
GUT_GENOME248853	WenC_2017__N286__bin.14	SRS1846905	SRP094805	Healthy	Healthy	Community	MAG	China	Asia	5016709	98.24	1.97	426	ST23	1	0	0.06	GCF_030685615.1	0.00213483
GUT_GENOME156937	QinN_2014__LV-12__bin.19	ERS475384	ERP005860	Diseased (other)	Cirrhotic	Hospital	MAG	China	Asia	5019721	98.74	0.55	164	ST111-2LV	1	0	0.12	GCF_029524035.1	0.0037263
GUT_GENOME263835	YuJ_2015__SZAXPI017454-20__bin.47	NA	NA	Diseased (other)	Colorectal Cancer	Hospital	MAG	China	Asia	5020004	97.92	0.68	29	ST2248	0	0	0.02	GCF_019426565.1	0.00186568
GUT_GENOME177175	SRR3132241_bin.2	SRS1267705	SRP069019	Diseased (other)	Pre-term Birth (PTB)	Hospital	MAG	USA	North America	5022655	96.82	0.04	66	ST664-1LV	0	0	0.03	GCF_002795635.1	0.00354859
GUT_GENOME049777	ERR2013561_bin.8	ERS1487531	ERP020710	Healthy	Healthy	Community	MAG	China	Asia	5023397	96.92	1.02	86	ST65	2	0	0	GCF_019927855.1	0.00165343
GUT_GENOME156036	QinN_2014__LD-51__bin.61	ERS475316	ERP005860	Diseased (other)	Cirrhotic	Hospital	MAG	China	Asia	5023982	94.93	1.13	77	ST5331-1LV	0	1	0.23	GCF_019930305.1	0.00277069
GUT_GENOME081798	ERS537227_17	ERS537227	ERP006678	Diseased (other)	Rheumathoid Arthritis	Hospital	MAG	China	Asia	5030995	95.77	1.02	343	ST340-3LV	0	0	0.14	GCF_900503165.1	0.00232584
GUT_GENOME179553	SRR3726367_bin.9	SRS1529674	SRP077514	Diseased (other)	Pre-term Birth (PTB)	Hospital	MAG	USA	North America	5030997	99.14	0.04	64	ST48-1LV	0	0	0.17	GCF_025143185.1	0.00265838
GUT_GENOME176677	SRR3131858_bin.3	SRS1268004	SRP069019	Diseased (other)	Pre-term Birth (PTB)	Hospital	MAG	USA	North America	5031245	96.13	0.98	279	ST45-2LV	1	0	0.01	GCF_016903895.1	0.00229842
GUT_GENOME045405	ERR1578713_bin.3	ERS1289771	ERP016813	NA	NA	NA	MAG	China	Asia	5033484	98.55	0.04	65	ST399-1LV	0	0	0.24	GCF_018137355.1	0.00322742
GUT_GENOME229052	SRS294905_1	SRS294905	SRP008047	NA	NA	Community	MAG	China	Asia	5037981	95.63	2.75	589	ST375	3	0	0.01	GCF_002260725.1	0.00213483
GUT_GENOME177211	SRR3132267_bin.4	SRS1267880	SRP069019	Diseased (other)	Pre-term Birth (PTB)	Hospital	MAG	USA	North America	5040173	96.82	1.45	298	ST45-3LV	1	0	0	GCF_016903895.1	0.00202665
GUT_GENOME231851	SRS372618_6	SRS372618	SRP001634	NA	NA	Hospital	MAG	USA	North America	5045712	99.4	0.51	272	ST792	0	0	0.06	GCF_024703575.1	0.00381583
GUT_GENOME039016	ERR1293578_bin.1	ERS1066654	ERP013933	Diseased (other)	Colorectal Cancer	Hospital	MAG	USA	North America	5046493	97.32	1.5	199	ST1429	0	0	0.01	GCF_022028875.1	0.00635099
GUT_GENOME017375	ChengpingW_2017__AS80raw__bin.25	SRS1997027	SRP100575	NA	NA	Community	MAG	China	Asia	5048581	95.13	0.41	45	0	0	0	0.02	GCF_019677745.1	0.00399629
GUT_GENOME145724	PATRIC_573_15598	SAMN06112217	PRJNA351909	Diseased (infection)	Infection	Hospital	Isolate	Australia	Oceania	5051871	100	0.04	31	ST200	0	0	NA	NA	NA
GUT_GENOME034288	ERR1190791_bin.35	ERS1015866	ERP013563	Diseased (other)	Type 2 Diabetes	Community	MAG	China	Asia	5052024	96.65	0.76	256	ST17-2LV	1	0	0.03	GCF_002831525.1	0.00167981
GUT_GENOME187554	SRR5032279_bin.37	SRS1806025	SRP093506	Diseased (other)	Ankysoling Spondylitis	NA	MAG	China	Asia	5060159	97.57	2.83	171	ST375-1LV	0	0	0.04	GCF_004353165.1	0.00229842
GUT_GENOME016485	ChengpingW_2017__AS17raw__bin.32	SRS1997066	SRP100575	NA	NA	Community	MAG	China	Asia	5068722	98.45	1.1	174	ST375-2LV	0	0	0.03	GCF_004353165.1	0.00175922
GUT_GENOME149845	QinJ_2012__DLM010__bin.22	SRS259512	SRP008047	Diseased (other)	Type 2 Diabetes	Community	MAG	China	Asia	5069289	98.81	0.07	30	ST29	1	0	0.02	GCF_003286975.1	0.000906124
GUT_GENOME250808	WenC_2017__RA131__bin.9	SRS1846850	SRP094805	Diseased (other)	Ankysoling Spondylitis	NA	MAG	China	Asia	5069565	98.71	0.87	83	ST86	1	0	0.01	GCF_000474015.1	0.000830728
GUT_GENOME039018	ERR1293579_bin.3	ERS1066654	ERP013933	Diseased (other)	Colorectal Cancer	Hospital	MAG	USA	North America	5070503	98.28	1.32	301	ST1429-1LV	0	0	0.03	GCF_022028875.1	0.00621379
GUT_GENOME177107	SRR3132187_bin.1	SRS1267826	SRP069019	Diseased (other)	Pre-term Birth (PTB)	Hospital	MAG	USA	North America	5071755	98.51	0.1	53	ST163-1LV	0	0	0.01	GCF_900493515.1	0.00476862
GUT_GENOME212453	SRR648333_bin.3	SRS414178	SRP001634	NA	NA	Hospital	MAG	USA	North America	5073005	98.81	0.04	49	ST29	0	0	0.02	GCF_022009655.1	0.00191916
GUT_GENOME240958	VatanenT_2016__G78828__bin.1	SRS1719381	SRP090628	Healthy	Healthy	Community	MAG	Estonia	Europe	5073276	97.15	1.59	462	ST883-1LV	0	0	0.01	GCF_900173275.1	0.00299754
GUT_GENOME130549	LoombaR_2017__SID5395_kej__bin.24	SRS1993565	SRP100446	Diseased (other)	Non-alcoholic fatty liver disease (NAFLD)	NA	MAG	USA	North America	5080277	98.51	3.22	48	ST4970-1LV	0	0	0	GCF_024356985.1	0.00774383
GUT_GENOME171696	SRR1822319_bin.4	SRS859975	SRP052424	Healthy	Healthy	Community	MAG	Singapore	Asia	5081524	98.12	0.64	149	ST14-3LV	0	0	0.29	GCF_019401165.1	0.00265838
GUT_GENOME274525	ZeeviD_2015__PNP_Main_491__bin.11	ERS972129	ERP012929	Healthy	Healthy	Community	MAG	Israel	Asia	5081836	98.66	0.29	130	ST485	0	0	0.03	GCF_002856575.1	0.0026025
GUT_GENOME176461	SRR3131700_bin.2	SRS1268094	SRP069019	Diseased (other)	Pre-term Birth (PTB)	Hospital	MAG	USA	North America	5082569	98.19	0.22	162	ST45-1LV	1	0	0	GCF_016903895.1	0.00186568
GUT_GENOME081227	ERS537204_63	ERS537204	ERP006678	Diseased (other)	Rheumathoid Arthritis	Hospital	MAG	China	Asia	5083307	97.94	0.36	255	ST36-1LV	1	0	0	GCF_902509455.1	0.0023533
GUT_GENOME207537	SRR5963209_bin.1	SRS2455804	SRP114966	Diseased (other)	Pre-term Birth (PTB)	Hospital	MAG	USA	North America	5088692	97.62	0.53	51	ST3308-1LV	0	0	0	GCF_022421995.1	0.00378594
GUT_GENOME086274	ERS537384_24	ERS537384	ERP006678	Healthy	Healthy	Community	MAG	China	Asia	5089846	98.07	1.58	385	ST1656-1LV	0	0	0.11	GCF_000694875.1	0.00590877
GUT_GENOME245568	VogtmannE_2016__MMRS47662059ST-27-0-0__bin.12	ERS1066654	ERP013933	Diseased (other)	Colorectal Cancer	Hospital	MAG	USA	North America	5091434	97.98	0.4	118	ST1429	0	0	0.02	GCF_022028875.1	0.006248
GUT_GENOME176504	SRR3131730_bin.3	SRS1268085	SRP069019	Diseased (other)	Pre-term Birth (PTB)	Hospital	MAG	USA	North America	5092853	97.5	0.64	135	ST2449-2LV	0	0	0	GCF_006974165.1	0.0024636
GUT_GENOME176671	SRR3131854_bin.3	SRS1268006	SRP069019	Diseased (other)	Pre-term Birth (PTB)	Hospital	MAG	USA	North America	5095381	97.59	0.41	120	ST2202	0	0	0	GCF_020859095.1	0.00216198
GUT_GENOME177002	SRR3132103_bin.3	SRS1267926	SRP069019	Diseased (other)	Pre-term Birth (PTB)	Hospital	MAG	USA	North America	5096093	99.38	0.57	88	ST45	0	0	0.02	GCF_016903895.1	0.00208065
GUT_GENOME140215	OlmMR_2017__S2_005_026G1__bin.8	SRS1529680	SRP077514	Diseased (other)	Pre-term Birth (PTB)	Hospital	MAG	USA	North America	5096208	98.64	0.19	52	ST48-2LV	0	0	0.58	GCF_025146845.1	0.00294054
GUT_GENOME231798	SRS372566_4	SRS372566	SRP001634	NA	NA	Hospital	MAG	USA	North America	5099088	99.52	1.78	103	ST1380	0	0	0.05	GCF_900085075.1	0.00375609
GUT_GENOME000077	12718_7_6	ERS417213	ERP105624	Healthy	Healthy	Community	Isolate	UK	Europe	5100806	99.52	0.48	61	ST541-1LV	0	0	NA	NA	NA
GUT_GENOME177273	SRR3132325_bin.1	SRS1267859	SRP069019	Diseased (other)	Pre-term Birth (PTB)	Hospital	MAG	USA	North America	5101229	96.81	1.87	349	ST45-2LV	1	0	0.04	GCF_016903895.1	0.00232584
GUT_GENOME211844	SRR605611_bin.3	SRS414178	SRP001634	NA	NA	Hospital	MAG	USA	North America	5101532	97.92	0.04	49	ST29	0	0	0.02	GCF_022009655.1	0.00243596
GUT_GENOME184218	SRR4408167_bin.3	SRS1735597	SRP090628	NA	NA	Community	MAG	Finland	Europe	5101733	99.65	1.54	145	ST485	0	0	0	GCF_004312445.1	0.00325637
GUT_GENOME232352	SRS414269_5	SRS414269	SRP001634	NA	NA	Hospital	MAG	USA	North America	5101865	99.19	0.66	144	ST45-1LV	1	0	NA	GCF_016801495.1	0.00160079
GUT_GENOME086793	ERS537405_38	ERS537405	ERP006678	Diseased (other)	Rheumathoid Arthritis	Hospital	MAG	China	Asia	5101914	97.05	0.58	201	ST17-1LV	1	0	0.1	GCF_900509985.1	0.00238081
GUT_GENOME176612	SRR3131802_bin.8	SRS1267706	SRP069019	Diseased (other)	Pre-term Birth (PTB)	Hospital	MAG	USA	North America	5103502	99.4	0.33	45	ST2450	0	0	0.03	GCF_900493515.1	0.00467416
GUT_GENOME226673	SRS259512_8	SRS259512	SRP008047	Diseased (other)	Type 2 Diabetes	Community	MAG	China	Asia	5104801	99.15	0.39	88	ST29	1	0	0.01	GCF_003286975.1	0.0010072
GUT_GENOME176594	SRR3131790_bin.1	SRS1268069	SRP069019	Diseased (other)	Pre-term Birth (PTB)	Hospital	MAG	USA	North America	5106765	97.43	0.35	146	ST2449-2LV	0	0	0	GCF_006974165.1	0.00224371
GUT_GENOME157058	QinN_2014__LV-4__bin.15	ERS475408	ERP005860	Diseased (other)	Cirrhotic	Hospital	MAG	China	Asia	5106996	99.7	0.68	62	ST412	0	0	0.02	GCF_030252225.1	0.00113443
GUT_GENOME052301	ERR209679_bin.9	ERS199275	ERP002061	Diseased (other)	Crohn's Disease	Community	MAG	Spain	Europe	5112701	97.27	0.44	102	ST14-1LV	1	0	0	GCF_900775115.1	0.00216198
GUT_GENOME088841	ERS608553_10	ERS608553	ERP008729	Diseased (other)	Advanced Adenoma	Hospital	MAG	Austria	Europe	5114025	99.15	0.89	146	ST541-1LV	0	0	0	GCF_004311905.1	0.00144387
GUT_GENOME212191	SRR6257462_bin.8	SRS1446911	SRP074153	Diseased (other)	Pre-term Birth (PTB)	Hospital	MAG	USA	North America	5116693	99.05	0.15	75	ST1521	0	0	0.02	GCF_024355505.1	0.00524853
GUT_GENOME177118	SRR3132193_bin.2	SRS1267901	SRP069019	Diseased (other)	Pre-term Birth (PTB)	Hospital	MAG	USA	North America	5123394	99.4	0.09	71	ST2449	0	0	0	GCF_006974165.1	0.00218918
GUT_GENOME231440	SRS344837_6	SRS344837	SRP030662	NA	NA	Community	MAG	USA	North America	5124113	98.21	0.22	201	ST30	0	0	0.03	GCF_900500975.1	0.00314086
GUT_GENOME224780	SRS1735510_6	SRS1735510	SRP090628	Healthy	Healthy	Community	MAG	Finland	Europe	5126910	97.94	0.96	287	ST502	0	0	0.02	GCF_014332595.1	0.0028554
GUT_GENOME145692	PATRIC_573_15560	SAMEA3357341	PRJEB6891	Healthy	Healthy	Hospital	Isolate	Australia	Oceania	5128194	100	0.14	36	ST37	0	0	NA	NA	NA
GUT_GENOME145821	PATRIC_573_20094	SAMN07573033	PRJNA400773	Diseased (other)	Crohn's Disease	Hospital	Isolate	Russia	Europe	5132293	98.41	0.14	109	ST1274	0	0	NA	NA	NA
GUT_GENOME145819	PATRIC_573_20092	SAMN07573034	PRJNA400773	Diseased (other)	Crohn's Disease	Hospital	Isolate	Russia	Europe	5132680	96.79	0.08	107	ST1274	0	0	NA	NA	NA
GUT_GENOME231577	SRS371477_5	SRS371477	SRP001634	NA	NA	Hospital	MAG	USA	North America	5132813	97.84	4.7	77	ST48-1LV	0	0	1	GCF_025143185.1	0.00279888
GUT_GENOME145822	PATRIC_573_20095	SAMN07573032	PRJNA400773	Diseased (other)	Crohn's Disease	Hospital	Isolate	Russia	Europe	5133226	96.97	0.19	105	ST3797	0	0	NA	NA	NA
GUT_GENOME145823	PATRIC_573_20096	SAMN07573031	PRJNA400773	Diseased (other)	Crohn's Disease	Hospital	Isolate	Russia	Europe	5135462	96.19	0.15	116	ST1274	0	0	NA	NA	NA
GUT_GENOME168063	SRR1449722_bin.1	SRS576033	SRP040146	NA	NA	NA	MAG	USA	North America	5135493	99.01	0.04	44	ST22	0	0	0	GCF_004179485.1	0.00154832
GUT_GENOME039023	ERR1293580_bin.6	ERS1066654	ERP013933	Diseased (other)	Colorectal Cancer	Hospital	MAG	USA	North America	5135570	99.14	1.04	236	ST1429	0	0	0.03	GCF_022028875.1	0.00621379
GUT_GENOME177131	SRR3132209_bin.1	SRS1267897	SRP069019	Diseased (other)	Pre-term Birth (PTB)	Hospital	MAG	USA	North America	5135941	98.81	0.05	46	ST2449	0	0	0	GCF_006974165.1	0.00227104
GUT_GENOME088023	ERS608519_40	ERS608519	ERP008729	Healthy	Healthy	Community	MAG	Austria	Europe	5139185	99.4	0.04	66	ST3369	0	0	0	GCF_030215085.1	0.00348975
GUT_GENOME231877	SRS372642_1	SRS372642	SRP001634	NA	NA	Hospital	MAG	USA	North America	5143457	100	0.04	42	ST3692	0	0	0	GCF_024988725.1	0.00343111
GUT_GENOME177351	SRR3132389_bin.1	SRS1268049	SRP069019	Diseased (other)	Pre-term Birth (PTB)	Hospital	MAG	USA	North America	5143638	98.89	1.67	201	ST45	1	0	0	GCF_016903895.1	0.00160079
GUT_GENOME177313	SRR3132359_bin.1	SRS1267852	SRP069019	Diseased (other)	Pre-term Birth (PTB)	Hospital	MAG	USA	North America	5145994	98.81	0.2	49	ST2449	0	0	0	GCF_006974165.1	0.00218918
GUT_GENOME237086	SRS476213_61	SRS476213	SRP029441	NA	NA	Community	MAG	Fiji	Oceania	5146638	99.97	0.46	75	ST4804-1LV	0	0	0.05	GCF_019285215.1	0.00723198
GUT_GENOME136415	NielsenHB_2014__V1_CD10_0__bin.9	ERS199275	ERP002061	Diseased (other)	Crohn's Disease	Community	MAG	Spain	Europe	5147069	98.15	0.24	75	ST14	1	0	0.01	GCF_900775115.1	0.00197282
GUT_GENOME176977	SRR3132087_bin.2	SRS1267813	SRP069019	Diseased (other)	Pre-term Birth (PTB)	Hospital	MAG	USA	North America	5148823	99.4	0.12	53	ST2449	0	0	0	GCF_006974165.1	0.00210772
GUT_GENOME145715	PATRIC_573_15585	SAMEA3357431	PRJEB6891	Healthy	Healthy	Hospital	Isolate	Australia	Oceania	5152416	100	0.04	58	ST2267	0	0	NA	NA	NA
GUT_GENOME225167	SRS1735589_2	SRS1735589	SRP090628	Healthy	Healthy	Community	MAG	Finland	Europe	5152736	98.97	0.32	157	ST1825-1LV	1	0	0	GCF_030929955.1	0.00793
GUT_GENOME145689	PATRIC_573_15557	SAMEA3357336	PRJEB6891	Healthy	Healthy	Hospital	Isolate	Australia	Oceania	5154612	100	0.07	36	ST831-1LV	0	0	NA	NA	NA
GUT_GENOME231757	SRS372537_1	SRS372537	SRP001634	NA	NA	Hospital	MAG	USA	North America	5157379	100	0.04	39	ST3692	0	0	NA	GCF_024988725.1	0.00340187
GUT_GENOME176661	SRR3131844_bin.2	SRS1267791	SRP069019	Diseased (other)	Pre-term Birth (PTB)	Hospital	MAG	USA	North America	5157698	99.03	0.48	82	ST252	2	0	0	GCF_900636455.1	0.00294054
GUT_GENOME145732	PATRIC_573_15615	SAMN06112195	PRJNA351909	Diseased (infection)	Infection	Hospital	Isolate	Australia	Oceania	5159724	99.99	0.04	53	ST5168	0	0	NA	NA	NA
GUT_GENOME098627	HeQ_2017__SZAXPI029498-99__bin.18	ERS1343364	ERP017091	Diseased (other)	Crohn's Disease	Community	MAG	China	Asia	5180586	98.81	0.47	20	ST23	2	0	0	GCF_023242905.1	0.00103256
GUT_GENOME145708	PATRIC_573_15577	SAMEA3357412	PRJEB6891	Healthy	Healthy	Hospital	Isolate	Australia	Oceania	5182684	100	0.04	47	ST1731	0	0	NA	NA	NA
GUT_GENOME145679	PATRIC_573_15540	SAMEA3357281	PRJEB6891	Healthy	Healthy	Hospital	Isolate	Australia	Oceania	5184006	100	0.53	41	ST5142	0	0	NA	NA	NA
GUT_GENOME242787	VatanenT_2016__G80573__bin.3	SRS1735597	SRP090628	Healthy	Healthy	Community	MAG	Finland	Europe	5188250	99.65	1.54	154	ST485	0	0	0	GCF_004312445.1	0.00308338
GUT_GENOME225996	SRS255839_15	SRS255839	SRP001634	NA	NA	Hospital	MAG	USA	North America	5194170	98.54	0.74	281	ST643-2LV	0	0	0.12	GCF_022789595.1	0.00369655
GUT_GENOME224980	SRS1735554_4	SRS1735554	SRP090628	Healthy	Healthy	Community	MAG	Finland	Europe	5195534	99.37	0.43	146	ST399	0	0	0.01	GCF_018137355.1	0.00378594
GUT_GENOME229225	SRS294917_30	SRS294917	SRP008047	NA	NA	Community	MAG	China	Asia	5209405	96.39	0.78	290	ST806-2LV	4	0	0.01	GCF_902506995.1	0.00288374
GUT_GENOME145719	PATRIC_573_15589	SAMEA3357447	PRJEB6891	Healthy	Healthy	Hospital	Isolate	Australia	Oceania	5211412	100	0.1	65	ST111	0	0	NA	NA	NA
GUT_GENOME145685	PATRIC_573_15547	SAMEA3357315	PRJEB6891	Healthy	Healthy	Hospital	Isolate	Australia	Oceania	5213457	100	0.04	43	ST128	0	0	NA	NA	NA
GUT_GENOME145705	PATRIC_573_15574	SAMEA3357396	PRJEB6891	Healthy	Healthy	Hospital	Isolate	Australia	Oceania	5214203	100	0.07	45	ST3692	0	0	NA	NA	NA
GUT_GENOME231913	SRS372669_7	SRS372669	SRP001634	NA	NA	Hospital	MAG	USA	North America	5216809	98.51	0.91	283	ST792	2	0	0.05	GCF_024703575.1	0.00288374
GUT_GENOME081423	ERS537212_62	ERS537212	ERP006678	Diseased (other)	Rheumathoid Arthritis	Hospital	MAG	China	Asia	5218625	95.22	2.06	468	ST22-3LV	0	0	0.14	GCF_013029545.1	0.00567497
GUT_GENOME231929	SRS372688_3	SRS372688	SRP001634	NA	NA	Hospital	MAG	USA	North America	5222937	97.38	2.16	617	ST48-2LV	2	0	1.29	GCF_025146845.1	0.00305472
GUT_GENOME218197	SRS1170742_13	SRS1170742	SRP066479	NA	NA	Community	MAG	El Salvador	South America	5225802	99.11	1.97	167	ST2328	0	0	0.04	GCF_019401785.1	0.00420918
GUT_GENOME076357	ERS473087_2	ERS473087	ERP005989	Healthy	Healthy	Community	MAG	Sweden	Europe	5227139	99.57	1.44	144	ST405	1	0	0	GCF_900084915.1	0.00288374
GUT_GENOME228570	SRS294874_9	SRS294874	SRP008047	NA	NA	Community	MAG	China	Asia	5235067	97.99	0.36	87	ST29	1	0	0.01	GCF_029523555.1	0.00162709
GUT_GENOME145807	PATRIC_573_19999	SAMN09508733	PRJNA478289	Diseased (infection)	Diarrhoea	Hospital	Isolate	China	Asia	5236454	99.64	0.32	165	ST3799	0	0	NA	NA	NA
GUT_GENOME085361	ERS537352_15	ERS537352	ERP006678	Healthy	Healthy	Community	MAG	China	Asia	5244765	99.4	0.91	54	ST65	2	0	0	GCF_019927855.1	0.000780658
GUT_GENOME145696	PATRIC_573_15564	SAMEA3357349	PRJEB6891	Healthy	Healthy	Hospital	Isolate	Australia	Oceania	5251265	99.7	0.87	119	ST1800	0	0	NA	NA	NA
GUT_GENOME212918	SRS000989_5	SRS000989	SRP001634	NA	NA	Hospital	MAG	USA	North America	5253165	100	0.04	56	ST432	0	0	0	GCF_024355425.1	0.00282712
GUT_GENOME242822	VatanenT_2016__G80588__bin.5	SRS1735612	SRP090628	Healthy	Healthy	Community	MAG	Estonia	Europe	5255597	99.43	0.04	49	ST564-1LV	1	0	0	GCF_000766125.1	0.00340187
GUT_GENOME231330	SRS332161_18	SRS332161	SRP001634	NA	NA	Hospital	MAG	USA	North America	5258613	99.69	0.92	99	ST584-1LV	0	0	0	GCF_028554935.1	0.00208065
GUT_GENOME145601	PATRIC_573_14874	SAMN07251851	PRJNA390758	Diseased (infection)	Diarrhoea	Hospital	Isolate	China	Asia	5262503	96.73	0.02	121	ST11-1LV	1	2	NA	NA	NA
GUT_GENOME000581	20298_3_33	ERS2046569	ERP105624	Healthy	Healthy	Community	Isolate	Canada	North America	5262741	100	0.04	15	ST76	1	0	NA	NA	NA
GUT_GENOME212923	SRS000991_7	SRS000991	SRP001634	NA	NA	Hospital	MAG	USA	North America	5268573	94.17	2.93	667	ST432-3LV	0	0	0.15	GCF_024355425.1	0.00590877
GUT_GENOME145713	PATRIC_573_15583	SAMEA3357427	PRJEB6891	Healthy	Healthy	Hospital	Isolate	Australia	Oceania	5271890	100	0.19	40	ST37	0	0	NA	NA	NA
GUT_GENOME000585	20298_3_37	ERS2046573	ERP105624	Healthy	Healthy	Community	Isolate	Canada	North America	5272327	100	0.04	23	ST76	1	0	NA	NA	NA
GUT_GENOME082866	ERS537266_19	ERS537266	ERP006678	Diseased (other)	Rheumathoid Arthritis	Hospital	MAG	China	Asia	5277282	98.51	0.14	42	ST23	2	0	0	GCF_023242905.1	0.000880953
GUT_GENOME145594	PATRIC_573_12800	SAMEA4362708	PRJEB18814	Diseased (other)	Other (Hospitalised)	Hospital	Isolate	UK	Europe	5280875	100	0.12	29	ST1189	0	0	NA	NA	NA
GUT_GENOME231697	SRS371847_2	SRS371847	SRP001634	NA	NA	Hospital	MAG	USA	North America	5286484	100	0.24	66	ST37	0	0	0.05	GCF_900514395.1	0.000656154
GUT_GENOME145716	PATRIC_573_15586	SAMEA3357433	PRJEB6891	Healthy	Healthy	Hospital	Isolate	Australia	Oceania	5287759	100	0.21	47	ST788	0	0	NA	NA	NA
GUT_GENOME145783	PATRIC_573_1967	SAMN04158325	PRJNA295003	Diseased (other)	Other (Hospitalised)	Hospital	Isolate	Norway	Europe	5292577	100	0.53	64	ST37	0	2	NA	NA	NA
GUT_GENOME231474	SRS344908_2	SRS344908	SRP030662	NA	NA	Community	MAG	USA	North America	5297210	100	0.98	59	ST611-1LV	0	0	0	GCF_018274955.1	0.00331442
GUT_GENOME145671	PATRIC_573_15254	SAMN07196567	PRJNA389383	Diseased (other)	Other (Hospitalised)	Hospital	Isolate	Switzerland	Europe	5297940	99.7	0.27	39	ST2261	0	0	NA	NA	NA
GUT_GENOME145858	PATRIC_573_9640	SAMN06234296	PRJNA361484	Healthy	Healthy	Community	Isolate	Brazil	South America	5300181	95.54	0.77	220	ST198-1LV	1	1	NA	NA	NA
GUT_GENOME231672	SRS371682_1	SRS371682	SRP001634	NA	NA	Hospital	MAG	USA	North America	5302608	100	0.78	53	ST611-1LV	0	0	0	GCF_018274955.1	0.00305472
GUT_GENOME231667	SRS371659_1	SRS371659	SRP001634	NA	NA	Hospital	MAG	USA	North America	5302690	100	0.78	53	ST611-1LV	0	0	0	GCF_018274955.1	0.00308338
GUT_GENOME231808	SRS372577_3	SRS372577	SRP001634	NA	NA	Hospital	MAG	USA	North America	5302738	100	0.56	54	ST234	2	0	0	GCF_900506685.1	0.000532603
GUT_GENOME145740	PATRIC_573_15627	SAMN06112199	PRJNA351909	Diseased (infection)	Infection	Hospital	Isolate	Australia	Oceania	5304292	100	0.13	67	ST1464	0	0	NA	NA	NA
GUT_GENOME222747	SRS1719108_1	SRS1719108	SRP090628	NA	NA	Community	MAG	Finland	Europe	5305368	100	0.39	87	ST4	1	0	0	GCF_900513655.1	0.00108342
GUT_GENOME225188	SRS1735597_3	SRS1735597	SRP090628	Healthy	Healthy	Community	MAG	Finland	Europe	5305521	100	0.91	55	ST485	0	0	0	GCF_004312445.1	0.00282712
GUT_GENOME231314	SRS311548_5	SRS311548	SRP001634	NA	NA	Hospital	MAG	USA	North America	5306795	99.11	0.95	163	ST1808-1LV	0	0	0.16	GCF_900503165.1	0.00334352
GUT_GENOME145678	PATRIC_573_15539	SAMEA3357274	PRJEB6891	Healthy	Healthy	Hospital	Isolate	Australia	Oceania	5309541	100	0.41	51	ST35	0	0	NA	NA	NA
GUT_GENOME145712	PATRIC_573_15582	SAMEA3357426	PRJEB6891	Healthy	Healthy	Hospital	Isolate	Australia	Oceania	5310451	100	0.15	33	ST310	0	0	NA	NA	NA
GUT_GENOME140228	OM02-11LB	SAMN09736745	PRJNA482748	Healthy	Healthy	Community	Isolate	China	Asia	5311370	100	0.33	74	ST1203	1	0	NA	NA	NA
GUT_GENOME084815	ERS537333_72	ERS537333	ERP006678	Healthy	Healthy	Community	MAG	China	Asia	5311371	98.48	1.54	99	ST25	3	0	0.02	GCF_026198595.1	0.000855821
GUT_GENOME212027	SRR6257428_bin.5	SRS1446907	SRP074153	Diseased (other)	Pre-term Birth (PTB)	Hospital	MAG	USA	North America	5311733	99.33	0.04	72	ST36-1LV	1	0	0.2	GCF_900506965.1	0.0025468
GUT_GENOME141732	PATRIC_1400174_3	SAMN02356601	PRJNA219271	NA	NA	NA	Isolate	USA	North America	5312536	99.4	0.02	19	ST258	0	2	NA	NA	NA
GUT_GENOME177173	SRR3132239_bin.2	SRS1267690	SRP069019	Diseased (other)	Pre-term Birth (PTB)	Hospital	MAG	USA	North America	5315790	100	0.43	57	ST252	2	0	0	GCF_900636455.1	0.00249129
GUT_GENOME145762	PATRIC_573_18000	SAMEA4646315	PRJEB26616	Diseased (other)	Other (Hospitalised)	Hospital	Isolate	Tanzania	Africa	5317118	100	0.14	147	ST17	0	0	NA	NA	NA
GUT_GENOME232027	SRS372965_1	SRS372965	SRP001634	NA	NA	Hospital	MAG	USA	North America	5321491	100	0.33	64	ST36	0	0	0	GCF_900502115.1	0.00208065
GUT_GENOME224731	SRS1735501_3	SRS1735501	SRP090628	Diseased (other)	Type 1 Diabetes	Community	MAG	Finland	Europe	5327683	96.85	4.5	145	ST20-1LV	0	0	0.1	GCF_004313545.1	0.00354859
GUT_GENOME145749	PATRIC_573_16419	SAMN08000637	PRJNA417746	Diseased (infection)	Infection	Hospital	Isolate	Austria	Europe	5330453	99.83	0.31	185	ST664	1	0	NA	NA	NA
GUT_GENOME145746	PATRIC_573_16416	SAMN08005505	PRJNA417746	Diseased (other)	Necrotizing Enterocolitis	Hospital	Isolate	Austria	Europe	5332487	100	0.24	154	ST664	1	0	NA	NA	NA
GUT_GENOME145741	PATRIC_573_16411	SAMN08005508	PRJNA417746	NA	NA	Hospital	Isolate	Austria	Europe	5334606	100	0.25	168	ST664	1	0	NA	NA	NA
GUT_GENOME145742	PATRIC_573_16412	SAMN08005511	PRJNA417746	NA	NA	Hospital	Isolate	Austria	Europe	5335181	100	0.24	126	ST664	1	0	NA	NA	NA
GUT_GENOME145745	PATRIC_573_16415	SAMN08005506	PRJNA417746	NA	NA	Hospital	Isolate	Austria	Europe	5335224	99.97	0.24	157	ST664	1	0	NA	NA	NA
GUT_GENOME145750	PATRIC_573_16422	SAMN08005509	PRJNA417746	NA	NA	Hospital	Isolate	Austria	Europe	5335879	100	0.24	134	ST664	1	0	NA	NA	NA
GUT_GENOME231896	SRS372657_2	SRS372657	SRP001634	NA	NA	Hospital	MAG	USA	North America	5335893	96.65	3.87	212	ST133-2LV	2	0	NA	GCF_000492735.1	0.00294054
GUT_GENOME145747	PATRIC_573_16417	SAMN08000651	PRJNA417746	Diseased (other)	Necrotizing Enterocolitis	Hospital	Isolate	Austria	Europe	5336076	100	0.27	166	ST664	1	0	NA	NA	NA
GUT_GENOME145743	PATRIC_573_16413	SAMN08005510	PRJNA417746	NA	NA	Hospital	Isolate	Austria	Europe	5336598	99.94	0.24	162	ST664	1	0	NA	NA	NA
GUT_GENOME231422	SRS335571_1	SRS335571	SRP030662	NA	NA	Community	MAG	USA	North America	5337003	100	0.33	67	ST36	0	0	0	GCF_900502115.1	0.00194597
GUT_GENOME145748	PATRIC_573_16418	SAMN08000638	PRJNA417746	Diseased (other)	Necrotizing Enterocolitis	Hospital	Isolate	Austria	Europe	5337070	99.83	0.24	217	ST664	1	0	NA	NA	NA
GUT_GENOME145744	PATRIC_573_16414	SAMN08005507	PRJNA417746	NA	NA	Hospital	Isolate	Austria	Europe	5337279	100	0.24	140	ST664	1	0	NA	NA	NA
GUT_GENOME231544	SRS371435_2	SRS371435	SRP001634	NA	NA	Hospital	MAG	USA	North America	5337817	100	0.98	63	ST611-1LV	0	0	0	GCF_018274955.1	0.00316966
GUT_GENOME145690	PATRIC_573_15558	SAMEA3357337	PRJEB6891	Healthy	Healthy	Hospital	Isolate	Australia	Oceania	5343992	100	0.04	68	ST230	0	0	NA	NA	NA
GUT_GENOME147590	PATRIC_72407_396	SAMN04087463	PRJNA295651	Diseased (other)	Other (Hospitalised)	Hospital	Isolate	Greece	Europe	5344576	100	0.62	1	ST147	0	0	NA	NA	NA
GUT_GENOME001420	AM17-27	SAMN09734846	PRJNA482748	Healthy	Healthy	Community	Isolate	China	Asia	5346358	100	0.57	66	ST17	0	0	NA	NA	NA
GUT_GENOME231734	SRS371892_4	SRS371892	SRP001634	NA	NA	Hospital	MAG	USA	North America	5349030	99.4	0.39	86	ST253	0	0	0	GCF_001060895.1	0.00357808
GUT_GENOME145697	PATRIC_573_15565	SAMEA3357350	PRJEB6891	Healthy	Healthy	Hospital	Isolate	Australia	Oceania	5352906	100	0.63	41	ST35	0	0	NA	NA	NA
GUT_GENOME231286	SRS311505_1	SRS311505	SRP001634	NA	NA	Hospital	MAG	USA	North America	5354012	100	0.33	77	ST36	0	0	0	GCF_900502115.1	0.00197282
GUT_GENOME226698	SRS259514_32	SRS259514	SRP008047	Diseased (other)	Type 2 Diabetes	Community	MAG	China	Asia	5354017	98.72	1.86	362	ST23	5	0	0.02	GCF_026197355.1	0.00123693
GUT_GENOME231338	SRS332166_7	SRS332166	SRP001634	NA	NA	Hospital	MAG	USA	North America	5354198	96.88	1.37	232	ST20	0	0	0.02	GCF_900172565.1	0.00316966
GUT_GENOME232139	SRS373122_1	SRS373122	SRP001634	NA	NA	Hospital	MAG	USA	North America	5354727	100	0.33	82	ST36	0	0	0	GCF_001061805.1	0.0025468
GUT_GENOME145761	PATRIC_573_17928	SAMN08714633	PRJNA436768	Diseased (other)	Pre-term Birth (PTB)	Hospital	Isolate	Malaysia	Asia	5360092	99.11	0.68	88	ST611	0	0	NA	NA	NA
GUT_GENOME145735	PATRIC_573_15619	SAMN06112198	PRJNA351909	Diseased (infection)	Infection	Hospital	Isolate	Australia	Oceania	5360306	100	0.08	68	ST116	1	0	NA	NA	NA
GUT_GENOME145584	PATRIC_571_358	SAMEA3282969	PRJEB6403	NA	NA	NA	Isolate	NA	NA	5361317	99.82	0.17	4	ST1026	0	0	NA	NA	NA
GUT_GENOME083465	ERS537286_75	ERS537286	ERP006678	Diseased (other)	Rheumathoid Arthritis	Hospital	MAG	China	Asia	5362461	99.76	1.25	102	ST86-1LV	0	0	0.02	GCF_012169405.1	0.000532603
GUT_GENOME145777	PATRIC_573_18716	SAMEA4646297	PRJEB26616	Diseased (other)	Other (Hospitalised)	Hospital	Isolate	Tanzania	Africa	5373517	100	1.06	170	ST491	0	0	NA	NA	NA
GUT_GENOME225233	SRS1735612_2	SRS1735612	SRP090628	Healthy	Healthy	Community	MAG	Estonia	Europe	5376113	99.78	0.05	69	ST564	1	0	0	GCF_900504405.1	0.00366686
GUT_GENOME145707	PATRIC_573_15576	SAMEA3357410	PRJEB6891	Healthy	Healthy	Hospital	Isolate	Australia	Oceania	5378303	100	0.33	45	ST215	0	0	NA	NA	NA
GUT_GENOME145709	PATRIC_573_15579	SAMEA3357416	PRJEB6891	Healthy	Healthy	Hospital	Isolate	Australia	Oceania	5381145	100	0.33	45	ST215	0	0	NA	NA	NA
GUT_GENOME232356	SRS414273_3	SRS414273	SRP001634	NA	NA	Hospital	MAG	USA	North America	5382527	99.83	0.75	179	ST45-1LV	1	0	NA	GCF_016903895.1	0.00141786
GUT_GENOME141108	PATRIC_1250520_3	SAMN02471363	PRJNA179092	NA	NA	Hospital	Isolate	Spain	Europe	5383782	99.72	0.19	159	ST35	0	0	NA	NA	NA
GUT_GENOME226582	SRS259505_22	SRS259505	SRP008047	Healthy	Healthy	Community	MAG	China	Asia	5388883	99.64	1.69	199	ST65	3	0	0.07	GCF_026586525.1	0.000458924
GUT_GENOME231750	SRS372532_2	SRS372532	SRP001634	NA	NA	Hospital	MAG	USA	North America	5391360	96.89	2.24	406	ST834-1LV	0	0	0.1	GCF_020251705.1	0.00486359
GUT_GENOME084916	ERS537337_1	ERS537337	ERP006678	Healthy	Healthy	Community	MAG	China	Asia	5391521	99.11	1.54	95	ST412	3	0	0	GCF_025754955.1	0.000855821
GUT_GENOME145718	PATRIC_573_15588	SAMEA3357443	PRJEB6891	Healthy	Healthy	Hospital	Isolate	Australia	Oceania	5391858	100	0.11	44	ST35	1	0	NA	NA	NA
GUT_GENOME145706	PATRIC_573_15575	SAMEA3357398	PRJEB6891	Healthy	Healthy	Hospital	Isolate	Australia	Oceania	5392331	100	0.08	46	ST463	0	0	NA	NA	NA
GUT_GENOME145737	PATRIC_573_15621	SAMN06112205	PRJNA351909	Diseased (infection)	Infection	Hospital	Isolate	Australia	Oceania	5393889	100	0.72	58	ST412	0	0	NA	NA	NA
GUT_GENOME145682	PATRIC_573_15544	SAMEA3357308	PRJEB6891	Healthy	Healthy	Hospital	Isolate	Australia	Oceania	5394644	100	0.99	146	ST3169	0	0	NA	NA	NA
GUT_GENOME231251	SRS311478_7	SRS311478	SRP001634	NA	NA	Hospital	MAG	USA	North America	5395213	99.85	0.65	373	ST34	0	0	0.05	GCF_030183795.1	0.00387578
GUT_GENOME097707	HeQ_2017__RSZAXPI003065-105__bin.7	ERS1343370	ERP017091	Diseased (other)	Crohn's Disease	Community	MAG	China	Asia	5397473	98.81	0.58	45	ST23	2	0	0.01	GCF_023242905.1	0.00128842
GUT_GENOME145782	PATRIC_573_1966	SAMN04158321	PRJNA295003	Diseased (other)	Other (Hospitalised)	Hospital	Isolate	Norway	Europe	5399839	99.26	0.02	208	ST258	0	2	NA	NA	NA
GUT_GENOME145721	PATRIC_573_15591	SAMEA3357449	PRJEB6891	Healthy	Healthy	Hospital	Isolate	Australia	Oceania	5399960	100	0.38	48	ST35	1	0	NA	NA	NA
GUT_GENOME232039	SRS372989_3	SRS372989	SRP001634	NA	NA	Hospital	MAG	USA	North America	5401188	98.4	0.7	144	ST1521-1LV	0	0	0.71	GCF_024355505.1	0.006248
GUT_GENOME145628	PATRIC_573_14901	SAMN07251824	PRJNA390758	Diseased (infection)	Diarrhoea	Hospital	Isolate	China	Asia	5406430	100	0.02	53	ST11	1	2	NA	NA	NA
GUT_GENOME239686	TF06-5AC	SAMN09736898	PRJNA482748	Healthy	Healthy	Community	Isolate	China	Asia	5407043	100	0.04	54	ST875	0	0	NA	NA	NA
GUT_GENOME145694	PATRIC_573_15562	SAMEA3357343	PRJEB6891	Healthy	Healthy	Hospital	Isolate	Australia	Oceania	5408151	100	0.73	73	ST39	0	0	NA	NA	NA
GUT_GENOME145752	PATRIC_573_17816	SAMN03178221	PRJNA252925	Diseased (other)	Other (Hospitalised)	Hospital	Isolate	Netherlands	Europe	5409862	99.4	0.02	117	ST258	0	2	NA	NA	NA
GUT_GENOME145643	PATRIC_573_14916	SAMN07251808	PRJNA390758	Diseased (infection)	Diarrhoea	Hospital	Isolate	China	Asia	5419508	100	0.02	66	ST11	1	2	NA	NA	NA
GUT_GENOME145650	PATRIC_573_14923	SAMN07251806	PRJNA390758	Diseased (infection)	Diarrhoea	Hospital	Isolate	China	Asia	5419675	100	0.02	60	ST11	1	2	NA	NA	NA
GUT_GENOME145711	PATRIC_573_15581	SAMEA3357421	PRJEB6891	Healthy	Healthy	Hospital	Isolate	Australia	Oceania	5420374	100	0.6	70	ST20	0	0	NA	NA	NA
GUT_GENOME145656	PATRIC_573_14929	SAMN07251797	PRJNA390758	Diseased (infection)	Diarrhoea	Hospital	Isolate	China	Asia	5421656	100	0.02	65	ST11	1	2	NA	NA	NA
GUT_GENOME145653	PATRIC_573_14926	SAMN07251800	PRJNA390758	Diseased (infection)	Diarrhoea	Hospital	Isolate	China	Asia	5421952	100	0.02	63	ST11	1	2	NA	NA	NA
GUT_GENOME145641	PATRIC_573_14914	SAMN07251814	PRJNA390758	Diseased (infection)	Diarrhoea	Hospital	Isolate	China	Asia	5422690	100	0.02	69	ST11	1	2	NA	NA	NA
GUT_GENOME145618	PATRIC_573_14891	SAMN07251835	PRJNA390758	Diseased (infection)	Diarrhoea	Hospital	Isolate	China	Asia	5422736	100	0.02	66	ST11	1	2	NA	NA	NA
GUT_GENOME145640	PATRIC_573_14913	SAMN07251813	PRJNA390758	Diseased (infection)	Diarrhoea	Hospital	Isolate	China	Asia	5423616	100	0.02	69	ST11	1	2	NA	NA	NA
GUT_GENOME145626	PATRIC_573_14899	SAMN07251830	PRJNA390758	Diseased (infection)	Diarrhoea	Hospital	Isolate	China	Asia	5423742	100	0.02	69	ST11	1	2	NA	NA	NA
GUT_GENOME145606	PATRIC_573_14879	SAMN07251850	PRJNA390758	Diseased (infection)	Diarrhoea	Hospital	Isolate	China	Asia	5424337	100	0.02	65	ST11	1	2	NA	NA	NA
GUT_GENOME145617	PATRIC_573_14890	SAMN07251837	PRJNA390758	Diseased (infection)	Diarrhoea	Hospital	Isolate	China	Asia	5426505	100	0.02	73	ST11	1	2	NA	NA	NA
GUT_GENOME232297	SRS414214_2	SRS414214	SRP001634	NA	NA	Hospital	MAG	USA	North America	5428669	100	0.62	47	ST48	2	0	NA	GCF_002935405.2	0.000656154
GUT_GENOME231454	SRS344874_1	SRS344874	SRP001634	NA	NA	Hospital	MAG	USA	North America	5430087	98.51	0.24	187	ST4381	1	0	0	GCF_002152765.1	0.00396608
GUT_GENOME001230	AF37-11	SAMN09734656	PRJNA482748	Healthy	Healthy	Community	Isolate	China	Asia	5432300	100	0.72	50	ST29	1	0	NA	NA	NA
GUT_GENOME231720	SRS371880_4	SRS371880	SRP001634	NA	NA	Hospital	MAG	USA	North America	5434373	99.4	0.46	110	ST253	0	0	0.01	GCF_001060895.1	0.00390583
GUT_GENOME232252	SRS414142_2	SRS414142	SRP001634	NA	NA	Hospital	MAG	USA	North America	5435021	100	0.62	50	ST48	2	0	NA	GCF_002935405.2	0.000656154
GUT_GENOME145699	PATRIC_573_15567	SAMN06112209	PRJNA351909	Diseased (infection)	Infection	Hospital	Isolate	Australia	Oceania	5435111	100	0.19	48	ST34-1LV	1	0	NA	NA	NA
GUT_GENOME085090	ERS537343_23	ERS537343	ERP006678	Healthy	Healthy	Community	MAG	China	Asia	5435200	99.4	1.58	66	ST65	3	0	0	GCF_029853945.1	0.000336872
GUT_GENOME145684	PATRIC_573_15546	SAMEA3357311	PRJEB6891	Healthy	Healthy	Hospital	Isolate	Australia	Oceania	5436255	100	0.07	54	ST15	0	0	NA	NA	NA
GUT_GENOME145717	PATRIC_573_15587	SAMEA3357435	PRJEB6891	Healthy	Healthy	Hospital	Isolate	Australia	Oceania	5438400	100	0.9	61	ST661	1	0	NA	NA	NA
GUT_GENOME145683	PATRIC_573_15545	SAMEA3357310	PRJEB6891	Healthy	Healthy	Hospital	Isolate	Australia	Oceania	5438968	100	0.07	56	ST15	0	0	NA	NA	NA
GUT_GENOME145591	PATRIC_573_12488	SAMN06099718	PRJNA354908	Diseased (infection)	Infection	Hospital	Isolate	UK	Europe	5439321	99.7	0.04	130	ST307	1	2	NA	NA	NA
GUT_GENOME145603	PATRIC_573_14876	SAMN07251848	PRJNA390758	Diseased (infection)	Diarrhoea	Hospital	Isolate	China	Asia	5439856	100	0.02	129	ST11	1	2	NA	NA	NA
GUT_GENOME145599	PATRIC_573_14872	SAMN07251852	PRJNA390758	Diseased (infection)	Diarrhoea	Hospital	Isolate	China	Asia	5441867	100	0.02	77	ST11	1	2	NA	NA	NA
GUT_GENOME145723	PATRIC_573_15595	SAMN06112204	PRJNA351909	Diseased (infection)	Infection	Hospital	Isolate	Australia	Oceania	5445588	100	0.84	75	ST323	0	1	NA	NA	NA
GUT_GENOME145725	PATRIC_573_15599	SAMN06112194	PRJNA351909	Diseased (infection)	Infection	Hospital	Isolate	Australia	Oceania	5445617	100	0.07	81	ST15	0	1	NA	NA	NA
GUT_GENOME228882	SRS294893_3	SRS294893	SRP008047	NA	NA	Community	MAG	China	Asia	5445795	99.4	1.58	65	ST65	3	0	0	GCF_029853945.1	0.000336872
GUT_GENOME145730	PATRIC_573_15613	SAMN06112210	PRJNA351909	Diseased (infection)	Infection	Hospital	Isolate	Australia	Oceania	5446538	99.4	0.84	68	ST323	0	1	NA	NA	NA
GUT_GENOME145710	PATRIC_573_15580	SAMEA3357419	PRJEB6891	Healthy	Healthy	Hospital	Isolate	Australia	Oceania	5447201	100	0.84	58	ST323	0	1	NA	NA	NA
GUT_GENOME085940	ERS537371_5	ERS537371	ERP006678	Healthy	Healthy	Community	MAG	China	Asia	5448816	98.82	1.51	308	ST198-3LV	1	0	0.09	GCF_027151985.1	0.00308338
GUT_GENOME000068	12718_7_5	ERS417212	ERP105624	Healthy	Healthy	Community	Isolate	UK	Europe	5452029	98.96	0.19	96	ST4298-1LV	0	0	NA	NA	NA
GUT_GENOME145731	PATRIC_573_15614	SAMN06112211	PRJNA351909	Diseased (infection)	Infection	Hospital	Isolate	Australia	Oceania	5454794	100	0.84	68	ST323	0	1	NA	NA	NA
GUT_GENOME147570	PATRIC_72407_1110	SAMN08399047	PRJNA431724	Diseased (other)	Other (Hospitalised)	Hospital	Isolate	Italy	Europe	5455926	100	0.02	78	ST512	0	2	NA	NA	NA
GUT_GENOME227594	SRS290675_21	SRS290675	SRP001634	NA	NA	Hospital	MAG	USA	North America	5456188	99.92	1.28	122	ST1243-1LV	0	0	0.02	GCF_900510465.1	0.00232584
GUT_GENOME145773	PATRIC_573_18691	SAMN09499327	PRJNA478111	Diseased (other)	Other (Hospitalised)	Hospital	Isolate	China	Asia	5456834	100	0.19	139	ST290	0	2	NA	NA	NA
GUT_GENOME145734	PATRIC_573_15618	SAMN06112212	PRJNA351909	Diseased (infection)	Infection	Hospital	Isolate	Australia	Oceania	5457582	100	0.84	63	ST323	0	1	NA	NA	NA
GUT_GENOME145786	PATRIC_573_19849	SAMN08374133	PRJNA430462	Diseased (infection)	Diarrhoea	Hospital	Isolate	Australia	Oceania	5459060	100	0.61	127	ST1380	0	0	NA	NA	NA
GUT_GENOME145757	PATRIC_573_17827	SAMN07782044	PRJNA414210	Diseased (infection)	Infection	Hospital	Isolate	Spain	Europe	5459720	100	0.14	149	ST16	0	3	NA	NA	NA
GUT_GENOME231747	SRS372531_6	SRS372531	SRP001634	NA	NA	Hospital	MAG	USA	North America	5461110	94.84	0.98	296	ST941-3LV	0	0	0.04	GCF_001456135.1	0.00505504
GUT_GENOME145766	PATRIC_573_18072	SAMN08932688	PRJNA449865	Diseased (other)	Other (Hospitalised)	Hospital	Isolate	China	Asia	5463928	93.15	0.12	4	ST11	1	2	NA	NA	NA
GUT_GENOME145701	PATRIC_573_15569	SAMEA3357370	PRJEB6891	Healthy	Healthy	Hospital	Isolate	Australia	Oceania	5469639	100	0.08	50	ST152	1	0	NA	NA	NA
GUT_GENOME145770	PATRIC_573_18544	SAMN09104661	PRJNA470769	Diseased (infection)	Infection	Hospital	Isolate	Spain	Europe	5471057	100	0.04	4	ST15	1	2	NA	NA	NA
GUT_GENOME096241	GCF_000238715	SAMN02463798	PRJNA224116	NA	NA	NA	Isolate	NA	NA	5478869	99.43	0.23	195	ST1221	0	0	NA	NA	NA
GUT_GENOME145600	PATRIC_573_14873	SAMN07251853	PRJNA390758	Diseased (infection)	Diarrhoea	Hospital	Isolate	China	Asia	5482902	100	0.47	51	ST107	0	2	NA	NA	NA
GUT_GENOME147598	PATRIC_72407_78	SAMN02820977	PRJNA251378	Diseased (other)	Other (Hospitalised)	Hospital	Isolate	USA	North America	5484149	100	0.02	4	ST258	0	2	NA	NA	NA
GUT_GENOME145686	PATRIC_573_15548	SAMEA3357317	PRJEB6891	Healthy	Healthy	Hospital	Isolate	Australia	Oceania	5485646	100	0.63	67	ST277-1LV	0	0	NA	NA	NA
GUT_GENOME145602	PATRIC_573_14875	SAMN07251854	PRJNA390758	Diseased (infection)	Diarrhoea	Hospital	Isolate	China	Asia	5487690	99.7	0.12	75	ST11	1	2	NA	NA	NA
GUT_GENOME145739	PATRIC_573_15626	SAMN06112200	PRJNA351909	Diseased (infection)	Infection	Hospital	Isolate	Australia	Oceania	5489091	100	0.84	63	ST323	0	1	NA	NA	NA
GUT_GENOME084345	ERS537316_29	ERS537316	ERP006678	Healthy	Healthy	Community	MAG	China	Asia	5492443	99.43	0.92	146	ST528-1LV	1	0	0.02	GCF_025818955.1	0.00348975
GUT_GENOME147587	PATRIC_72407_1127	SAMN08399053	PRJNA431724	Diseased (other)	Other (Hospitalised)	Hospital	Isolate	Italy	Europe	5493002	99.7	0.02	75	ST512	0	2	NA	NA	NA
GUT_GENOME145634	PATRIC_573_14907	SAMN07251822	PRJNA390758	Diseased (infection)	Diarrhoea	Hospital	Isolate	China	Asia	5495406	100	0.12	73	ST11	1	2	NA	NA	NA
GUT_GENOME103764	IMG_2721755650	SAMN05170048	PRJNA321635	Diseased (other)	Auto-Brewery Syndrome	NA	Isolate	China	Asia	5495471	100	0.31	3	ST1536	1	0	NA	NA	NA
GUT_GENOME145836	PATRIC_573_4022	SAMN04992856	PRJNA321220	NA	NA	NA	Isolate	China	Asia	5495481	100	0.31	3	ST1536	1	0	NA	NA	NA
GUT_GENOME232237	SRS414122_4	SRS414122	SRP001634	NA	NA	Hospital	MAG	USA	North America	5497957	99.98	0.94	83	ST29	0	0	NA	GCF_900776185.1	0.0028554
GUT_GENOME232272	SRS414178_3	SRS414178	SRP001634	NA	NA	Hospital	MAG	USA	North America	5499847	100	0.93	66	ST29	0	0	NA	GCF_022009655.1	0.00282712
GUT_GENOME231678	SRS371698_3	SRS371698	SRP001634	NA	NA	Hospital	MAG	USA	North America	5501560	97.7	1.22	256	ST592-2LV	0	0	0.03	GCF_900501765.1	0.00480022
GUT_GENOME145814	PATRIC_573_20022	SAMN09469781	PRJNA477444	Diseased (other)	NA	Hospital	Isolate	South Africa	Africa	5501607	97.45	5	1849	ST152	1	3	NA	NA	NA
GUT_GENOME231484	SRS344936_4	SRS344936	SRP030662	NA	NA	Community	MAG	USA	North America	5501721	98.21	3.09	414	ST35	0	0	0.09	GCF_018598865.1	0.00402654
GUT_GENOME145611	PATRIC_573_14884	SAMN07251839	PRJNA390758	Diseased (infection)	Diarrhoea	Hospital	Isolate	China	Asia	5508450	100	0.24	64	ST37	0	2	NA	NA	NA
GUT_GENOME239818	TM10-8AC	SAMN09737030	PRJNA482748	Healthy	Healthy	Community	Isolate	China	Asia	5511356	100	1.08	71	ST268	5	0	NA	NA	NA
GUT_GENOME145616	PATRIC_573_14889	SAMN07251836	PRJNA390758	Diseased (infection)	Diarrhoea	Hospital	Isolate	China	Asia	5512110	100	0.24	69	ST37	0	2	NA	NA	NA
GUT_GENOME145621	PATRIC_573_14894	SAMN07251834	PRJNA390758	Diseased (infection)	Diarrhoea	Hospital	Isolate	China	Asia	5512252	100	0.24	68	ST37	0	2	NA	NA	NA
GUT_GENOME145831	PATRIC_573_2310	SAMN03281029	PRJNA252925	Diseased (other)	Other (Hospitalised)	Hospital	Isolate	Netherlands	Europe	5513472	100	0.33	91	ST15	1	1	NA	NA	NA
GUT_GENOME145830	PATRIC_573_2301	SAMN03281031	PRJNA252925	Diseased (other)	Other (Hospitalised)	Hospital	Isolate	Netherlands	Europe	5513701	100	0.48	161	ST15	1	1	NA	NA	NA
GUT_GENOME145834	PATRIC_573_2317	SAMN03734957	PRJNA252925	Diseased (other)	Other (Hospitalised)	Hospital	Isolate	Netherlands	Europe	5514436	100	0.33	112	ST15	1	1	NA	NA	NA
GUT_GENOME231476	SRS344919_12	SRS344919	SRP030662	NA	NA	Community	MAG	USA	North America	5514595	97.82	1.06	278	ST592-2LV	0	0	0.22	GCF_900085795.1	0.00502299
GUT_GENOME145756	PATRIC_573_17824	SAMN07782046	PRJNA414210	Diseased (infection)	Infection	Hospital	Isolate	Spain	Europe	5515660	99.7	0.02	159	ST11	1	3	NA	NA	NA
GUT_GENOME145829	PATRIC_573_2300	SAMN03281039	PRJNA252925	Diseased (other)	Other (Hospitalised)	Hospital	Isolate	Netherlands	Europe	5517362	100	0.39	102	ST15	1	1	NA	NA	NA
GUT_GENOME096278	GCF_000300935	SAMN02463958	PRJNA224116	NA	NA	NA	Isolate	NA	NA	5518062	100	0.56	23	ST48	2	0	NA	NA	NA
GUT_GENOME147597	PATRIC_72407_77	SAMN02803823	PRJNA248880	Diseased (other)	Other (Hospitalised)	Hospital	Isolate	USA	North America	5520596	100	0.73	3	ST1518	0	2	NA	NA	NA
GUT_GENOME145832	PATRIC_573_2312	SAMN03281072	PRJNA252925	Diseased (other)	Other (Hospitalised)	Hospital	Isolate	Netherlands	Europe	5520727	100	0.37	95	ST15	1	1	NA	NA	NA
GUT_GENOME145760	PATRIC_573_17926	SAMN08667446	PRJNA436768	Diseased (other)	Pre-term Birth (PTB)	Hospital	Isolate	Malaysia	Asia	5522191	100	0.08	82	ST1419	1	0	NA	NA	NA
GUT_GENOME145833	PATRIC_573_2313	SAMN03281073	PRJNA252925	Diseased (other)	Other (Hospitalised)	Hospital	Isolate	Netherlands	Europe	5522339	100	0.33	107	ST15	1	1	NA	NA	NA
GUT_GENOME145615	PATRIC_573_14888	SAMN07251838	PRJNA390758	Diseased (infection)	Diarrhoea	Hospital	Isolate	China	Asia	5527344	100	0.24	102	ST37	0	2	NA	NA	NA
GUT_GENOME145608	PATRIC_573_14881	SAMN07251844	PRJNA390758	Diseased (infection)	Diarrhoea	Hospital	Isolate	China	Asia	5528499	100	0.12	88	ST11	1	2	NA	NA	NA
GUT_GENOME145613	PATRIC_573_14886	SAMN07251842	PRJNA390758	Diseased (infection)	Diarrhoea	Hospital	Isolate	China	Asia	5530662	100	0.24	101	ST37	0	2	NA	NA	NA
GUT_GENOME145637	PATRIC_573_14910	SAMN07251818	PRJNA390758	Diseased (infection)	Diarrhoea	Hospital	Isolate	China	Asia	5535938	99.7	0.12	78	ST11	1	2	NA	NA	NA
GUT_GENOME147567	PATRIC_72407_1107	SAMN08399045	PRJNA431724	Diseased (other)	Other (Hospitalised)	Hospital	Isolate	Italy	Europe	5536881	100	0.02	93	ST512	0	2	NA	NA	NA
GUT_GENOME145680	PATRIC_573_15541	SAMEA3357304	PRJEB6891	Healthy	Healthy	Hospital	Isolate	Australia	Oceania	5538068	100	0.44	92	ST537	0	0	NA	NA	NA
GUT_GENOME147557	PATRIC_72407_1097	SAMN08399057	PRJNA431724	Diseased (other)	Other (Hospitalised)	Hospital	Isolate	Italy	Europe	5538342	99.7	0.33	119	ST307	1	2	NA	NA	NA
GUT_GENOME231407	SRS335546_3	SRS335546	SRP030662	NA	NA	Community	MAG	USA	North America	5539310	93.19	1.48	299	ST941-3LV	0	0	0.02	GCF_001456135.1	0.00580821
GUT_GENOME145590	PATRIC_573_12485	SAMN06099676	PRJNA354908	Diseased (infection)	Infection	Hospital	Isolate	UK	Europe	5540801	99.63	0.78	188	ST2975	0	2	NA	NA	NA
GUT_GENOME145636	PATRIC_573_14909	SAMN07251817	PRJNA390758	Diseased (infection)	Diarrhoea	Hospital	Isolate	China	Asia	5541549	99.7	0.12	84	ST11	1	2	NA	NA	NA
GUT_GENOME145738	PATRIC_573_15622	SAMN06112201	PRJNA351909	Diseased (infection)	Infection	Hospital	Isolate	Australia	Oceania	5542911	100	0.86	115	ST3040	0	0	NA	NA	NA
GUT_GENOME147586	PATRIC_72407_1126	SAMN08399021	PRJNA431724	Diseased (other)	Other (Hospitalised)	Hospital	Isolate	Italy	Europe	5545026	100	0.33	69	ST101	1	2	NA	NA	NA
GUT_GENOME145657	PATRIC_573_14930	SAMN07251796	PRJNA390758	Diseased (infection)	Diarrhoea	Hospital	Isolate	China	Asia	5548343	99.65	0.02	94	ST11	1	2	NA	NA	NA
GUT_GENOME145623	PATRIC_573_14896	SAMN07251827	PRJNA390758	Diseased (infection)	Diarrhoea	Hospital	Isolate	China	Asia	5549931	100	0.12	101	ST11	1	2	NA	NA	NA
GUT_GENOME231466	SRS344898_3	SRS344898	SRP030662	NA	NA	Community	MAG	USA	North America	5550659	98.95	1.31	98	ST14-1LV	0	0	0.01	GCF_016903775.1	0.00160079
GUT_GENOME145592	PATRIC_573_12797	SAMEA4362652	PRJEB18814	Diseased (other)	Other (Hospitalised)	Hospital	Isolate	UK	Europe	5554067	99.95	0.04	263	ST54	0	0	NA	NA	NA
GUT_GENOME001590	AM28-14AC	SAMN09736368	PRJNA482748	Healthy	Healthy	Community	Isolate	China	Asia	5554598	99.8	1.39	322	ST2054	0	0	NA	NA	NA
GUT_GENOME145589	PATRIC_573_12461	SAMN06972166	PRJNA361484	Healthy	Healthy	Community	Isolate	Brazil	South America	5555001	100	1.32	171	ST198	1	1	NA	NA	NA
GUT_GENOME232077	SRS373046_4	SRS373046	SRP001634	NA	NA	Hospital	MAG	USA	North America	5555646	100	0.51	181	ST253	0	0	0.01	GCF_001060895.1	0.00337267
GUT_GENOME145609	PATRIC_573_14882	SAMN07251843	PRJNA390758	Diseased (infection)	Diarrhoea	Hospital	Isolate	China	Asia	5557515	100	0.12	192	ST11	1	2	NA	NA	NA
GUT_GENOME145784	PATRIC_573_1973	SAMN04158320	PRJNA295003	Diseased (other)	Other (Hospitalised)	Hospital	Isolate	Norway	Europe	5560392	100	1.21	208	ST17	1	2	NA	NA	NA
GUT_GENOME231382	SRS335378_6	SRS335378	SRP030662	NA	NA	Community	MAG	USA	North America	5561439	98.88	0.74	173	ST1438-1LV	0	0	0.95	GCF_002855375.1	0.00705245
GUT_GENOME145726	PATRIC_573_15600	SAMN06112207	PRJNA351909	Diseased (infection)	Infection	Hospital	Isolate	Australia	Oceania	5561763	100	1.12	80	ST1049	4	0	NA	NA	NA
GUT_GENOME145811	PATRIC_573_20019	SAMN09469780	PRJNA477444	Diseased (other)	NA	Hospital	Isolate	South Africa	Africa	5564942	100	0.68	207	ST152	1	2	NA	NA	NA
GUT_GENOME141778	PATRIC_1438727_3	SAMN02581323	PRJNA234190	NA	NA	NA	Isolate	USA	North America	5565484	100	1	106	ST45	0	0	NA	NA	NA
GUT_GENOME147592	PATRIC_72407_468	SAMN06293090	PRJNA324148	Diseased (infection)	Infection	Hospital	Isolate	Switzerland	Europe	5565820	100	0.02	93	ST512	0	2	NA	NA	NA
GUT_GENOME145620	PATRIC_573_14893	SAMN07251831	PRJNA390758	Diseased (infection)	Diarrhoea	Hospital	Isolate	China	Asia	5567007	99.7	0.42	92	ST11	1	2	NA	NA	NA
GUT_GENOME145666	PATRIC_573_15023	SAMN07595147	PRJNA401154	Diseased (other)	Hepatitis C	Hospital	Isolate	Brazil	South America	5568181	99.7	0.02	92	ST340	0	1	NA	NA	NA
GUT_GENOME147562	PATRIC_72407_1102	SAMN08399023	PRJNA431724	Diseased (other)	Other (Hospitalised)	Hospital	Isolate	Italy	Europe	5568358	100	0.39	82	ST2502	0	2	NA	NA	NA
GUT_GENOME145788	PATRIC_573_19863	SAMN09298441	PRJNA377546	Diseased (infection)	Infection	Hospital	Isolate	Brazil	South America	5571015	99.25	1.85	512	ST340	0	3	NA	NA	NA
GUT_GENOME145597	PATRIC_573_14844	SAMN06705214	PRJNA382374	Diseased (infection)	Infection	Hospital	Isolate	Brazil	South America	5573909	99.93	0.02	122	ST437	0	3	NA	NA	NA
GUT_GENOME145817	PATRIC_573_20025	SAMN09469774	PRJNA477444	Diseased (other)	NA	Hospital	Isolate	South Africa	Africa	5573976	100	0.79	181	ST3136	1	2	NA	NA	NA
GUT_GENOME096186	GCF_000195655	SAMN00189148	PRJNA224116	NA	NA	NA	Isolate	NA	NA	5576613	96.32	0.7	871	ST45	1	0	NA	NA	NA
GUT_GENOME145789	PATRIC_573_19864	SAMN09298439	PRJNA377546	Diseased (infection)	Infection	Hospital	Isolate	Brazil	South America	5577271	99.46	1.43	473	ST340	0	3	NA	NA	NA
GUT_GENOME145768	PATRIC_573_18098	SAMN08885790	PRJNA449090	NA	NA	Hospital	Isolate	USA	North America	5579462	99.11	1.04	233	ST1425	0	1	NA	NA	NA
GUT_GENOME145733	PATRIC_573_15617	SAMN06112214	PRJNA351909	Diseased (infection)	Infection	Hospital	Isolate	Australia	Oceania	5582102	100	0.86	79	ST792	2	0	NA	NA	NA
GUT_GENOME145816	PATRIC_573_20024	SAMN09469775	PRJNA477444	Diseased (other)	NA	Hospital	Isolate	South Africa	Africa	5582366	100	0.64	123	ST152	1	2	NA	NA	NA
GUT_GENOME145860	PATRIC_573_9775	SAMN06606879	PRJNA379388	Diseased (other)	Dysbiosis	Hospital	Isolate	Russia	Europe	5584208	100	1.24	212	ST23	5	0	NA	NA	NA
GUT_GENOME145755	PATRIC_573_17819	SAMN03178223	PRJNA252925	Diseased (other)	Other (Hospitalised)	Hospital	Isolate	Netherlands	Europe	5584895	99.4	0.02	120	ST258	0	2	NA	NA	NA
GUT_GENOME145827	PATRIC_573_2032	SAMN03178224	PRJNA252925	Diseased (other)	Other (Hospitalised)	Hospital	Isolate	Netherlands	Europe	5585025	99.4	0.02	133	ST258	0	2	NA	NA	NA
GUT_GENOME147572	PATRIC_72407_1112	SAMN08399042	PRJNA431724	Diseased (other)	Other (Hospitalised)	Hospital	Isolate	Italy	Europe	5585507	100	0.02	81	ST512	0	2	NA	NA	NA
GUT_GENOME147573	PATRIC_72407_1113	SAMN08399040	PRJNA431724	Diseased (other)	Other (Hospitalised)	Hospital	Isolate	Italy	Europe	5585903	100	0.02	84	ST512	0	2	NA	NA	NA
GUT_GENOME147553	PATRIC_72407_1093	SAMN08399058	PRJNA431724	Diseased (other)	Other (Hospitalised)	Hospital	Isolate	Italy	Europe	5586199	100	0.56	109	ST35	1	2	NA	NA	NA
GUT_GENOME147574	PATRIC_72407_1114	SAMN08399041	PRJNA431724	Diseased (other)	Other (Hospitalised)	Hospital	Isolate	Italy	Europe	5586877	100	0.02	85	ST512	0	2	NA	NA	NA
GUT_GENOME145826	PATRIC_573_2031	SAMN03178225	PRJNA252925	Diseased (other)	Other (Hospitalised)	Hospital	Isolate	Netherlands	Europe	5588416	99.4	0.02	138	ST258	0	2	NA	NA	NA
GUT_GENOME147554	PATRIC_72407_1094	SAMN08399027	PRJNA431724	Diseased (other)	Other (Hospitalised)	Hospital	Isolate	Italy	Europe	5588809	100	0.39	83	ST101	1	2	NA	NA	NA
GUT_GENOME000019	12718_7_12	ERS417219	ERP105624	Healthy	Healthy	Community	Isolate	UK	Europe	5589946	99.25	0.3	92	ST3178	0	0	NA	NA	NA
GUT_GENOME145753	PATRIC_573_17817	SAMN03178220	PRJNA252925	Diseased (other)	Other (Hospitalised)	Hospital	Isolate	Netherlands	Europe	5590617	99.4	0.02	116	ST258	0	2	NA	NA	NA
GUT_GENOME145813	PATRIC_573_20021	SAMN09469777	PRJNA477444	Diseased (other)	NA	Hospital	Isolate	South Africa	Africa	5591499	100	0.87	148	ST152	1	2	NA	NA	NA
GUT_GENOME145809	PATRIC_573_20017	SAMN09469776	PRJNA477444	Diseased (other)	NA	Hospital	Isolate	South Africa	Africa	5591500	100	0.76	182	ST152	1	2	NA	NA	NA
GUT_GENOME145754	PATRIC_573_17818	SAMN03178222	PRJNA252925	Diseased (other)	Other (Hospitalised)	Hospital	Isolate	Netherlands	Europe	5591532	99.4	0.06	117	ST258	0	2	NA	NA	NA
GUT_GENOME147579	PATRIC_72407_1119	SAMN08399022	PRJNA431724	Diseased (other)	Other (Hospitalised)	Hospital	Isolate	Italy	Europe	5591661	100	0.39	68	ST101	1	2	NA	NA	NA
GUT_GENOME145828	PATRIC_573_2035	SAMN03178264	PRJNA252925	Diseased (other)	Other (Hospitalised)	Hospital	Isolate	Netherlands	Europe	5591926	99.4	0.02	126	ST258	0	2	NA	NA	NA
GUT_GENOME145598	PATRIC_573_14871	SAMN07251855	PRJNA390758	Diseased (infection)	Diarrhoea	Hospital	Isolate	China	Asia	5592137	100	0.12	188	ST11	1	2	NA	NA	NA
GUT_GENOME145810	PATRIC_573_20018	SAMN09469778	PRJNA477444	Diseased (other)	NA	Hospital	Isolate	South Africa	Africa	5594230	100	0.64	150	ST152	1	2	NA	NA	NA
GUT_GENOME145808	PATRIC_573_20016	SAMN09469783	PRJNA477444	Diseased (other)	NA	Hospital	Isolate	South Africa	Africa	5594613	100	1.3	195	ST152	1	2	NA	NA	NA
GUT_GENOME145767	PATRIC_573_18096	SAMN08885789	PRJNA449090	NA	NA	Hospital	Isolate	USA	North America	5594824	99.4	2.86	109	ST874	0	1	NA	NA	NA
GUT_GENOME145857	PATRIC_573_7241	SAMN03733793	PRJNA246471	Diseased (other)	Other (Hospitalised)	Hospital	Isolate	USA	North America	5594981	100	0.06	4	ST258	0	2	NA	NA	NA
GUT_GENOME145736	PATRIC_573_15620	SAMN06112202	PRJNA351909	Diseased (infection)	Infection	Hospital	Isolate	Australia	Oceania	5595938	100	0.65	119	ST240	0	0	NA	NA	NA
GUT_GENOME231857	SRS372627_4	SRS372627	SRP001634	NA	NA	Hospital	MAG	USA	North America	5598683	100	1.26	192	ST1380	0	0	0	GCF_900085075.1	0.00334352
GUT_GENOME145802	PATRIC_573_19932	SAMN09694009	PRJNA482007	Diseased (other)	Other (Hospitalised)	Hospital	Isolate	USA	North America	5599119	100	0.36	349	ST258	0	1	NA	NA	NA
GUT_GENOME145647	PATRIC_573_14920	SAMN07251805	PRJNA390758	Diseased (infection)	Diarrhoea	Hospital	Isolate	China	Asia	5600844	99.7	0.12	88	ST11	1	2	NA	NA	NA
GUT_GENOME232124	SRS373110_7	SRS373110	SRP001634	NA	NA	Hospital	MAG	USA	North America	5601350	98.86	0.47	132	ST14-1LV	0	0	0.03	GCF_016903775.1	0.00136596
GUT_GENOME145655	PATRIC_573_14928	SAMN07251795	PRJNA390758	Diseased (infection)	Diarrhoea	Hospital	Isolate	China	Asia	5603327	99.7	0.12	89	ST11	1	2	NA	NA	NA
GUT_GENOME145856	PATRIC_573_7221	SAMN04168653	PRJNA298912	Diseased (other)	Other (Hospitalised)	Hospital	Isolate	Canada	North America	5603554	100	0.88	125	ST278	0	2	NA	NA	NA
GUT_GENOME145687	PATRIC_573_15550	SAMEA3357324	PRJEB6891	Healthy	Healthy	Hospital	Isolate	Australia	Oceania	5604200	99.4	1	188	ST10-1LV	0	0	NA	NA	NA
GUT_GENOME145660	PATRIC_573_14933	SAMN07251793	PRJNA390758	Diseased (infection)	Diarrhoea	Hospital	Isolate	China	Asia	5607211	99.7	0.12	92	ST11	1	2	NA	NA	NA
GUT_GENOME145785	PATRIC_573_19848	SAMN08374131	PRJNA430462	Diseased (infection)	Diarrhoea	Hospital	Isolate	Australia	Oceania	5608288	100	1.17	67	ST221	1	0	NA	NA	NA
GUT_GENOME145818	PATRIC_573_20091	SAMN07572627	PRJNA400672	Diseased (infection)	Infection	Hospital	Isolate	NA	NA	5609007	100	0.33	86	ST101	1	2	NA	NA	NA
GUT_GENOME147580	PATRIC_72407_1120	SAMN08399043	PRJNA431724	Diseased (other)	Other (Hospitalised)	Hospital	Isolate	Italy	Europe	5610117	99.4	0.02	131	ST512	0	3	NA	NA	NA
GUT_GENOME145759	PATRIC_573_17887	SAMN08364444	PRJNA415530	NA	NA	NA	Isolate	Greece	Europe	5611179	100	0.02	143	ST258	1	2	NA	NA	NA
GUT_GENOME145851	PATRIC_573_5778	SAMN04868740	PRJNA307517	NA	NA	Hospital	Isolate	Greece	Europe	5611808	100	0.02	97	ST258	1	2	NA	NA	NA
GUT_GENOME145848	PATRIC_573_5768	SAMN04868735	PRJNA307517	NA	NA	Hospital	Isolate	Greece	Europe	5612753	99.4	0.07	160	ST258	0	2	NA	NA	NA
GUT_GENOME145758	PATRIC_573_17870	SAMN08364443	PRJNA415530	NA	NA	NA	Isolate	Greece	Europe	5613226	100	0.02	137	ST258	1	2	NA	NA	NA
GUT_GENOME147552	PATRIC_72407_1092	SAMN08399052	PRJNA431724	Diseased (other)	Other (Hospitalised)	Hospital	Isolate	Italy	Europe	5613419	100	0.02	105	ST512	0	3	NA	NA	NA
GUT_GENOME145662	PATRIC_573_14935	SAMN07251791	PRJNA390758	Diseased (infection)	Diarrhoea	Hospital	Isolate	China	Asia	5619177	99.7	0.12	185	ST11	1	2	NA	NA	NA
GUT_GENOME145728	PATRIC_573_15607	SAMN06112203	PRJNA351909	Diseased (infection)	Infection	Hospital	Isolate	Australia	Oceania	5619233	100	0.23	70	ST34-1LV	1	0	NA	NA	NA
GUT_GENOME145663	PATRIC_573_1497	SAMN03024583	PRJNA246471	Diseased (other)	Other (Hospitalised)	Hospital	Isolate	USA	North America	5620516	99.7	0.02	5	ST258	1	2	NA	NA	NA
GUT_GENOME147569	PATRIC_72407_1109	SAMN08399035	PRJNA431724	Diseased (other)	Other (Hospitalised)	Hospital	Isolate	Italy	Europe	5620890	100	0.39	83	ST2502	1	2	NA	NA	NA
GUT_GENOME145845	PATRIC_573_5763	SAMN04868739	PRJNA307517	NA	NA	Hospital	Isolate	Greece	Europe	5623115	100	0.02	89	ST258	1	3	NA	NA	NA
GUT_GENOME145635	PATRIC_573_14908	SAMN07251816	PRJNA390758	Diseased (infection)	Diarrhoea	Hospital	Isolate	China	Asia	5623378	99.4	0.02	117	ST11	1	2	NA	NA	NA
GUT_GENOME145854	PATRIC_573_7005	SAMN05277828	PRJNA326415	Diseased (infection)	Infection	Hospital	Isolate	NA	NA	5624160	99.44	3.96	1187	0	1	0	NA	NA	NA
GUT_GENOME147556	PATRIC_72407_1096	SAMN08399049	PRJNA431724	Diseased (other)	Other (Hospitalised)	Hospital	Isolate	Italy	Europe	5624828	100	0.02	121	ST512	0	3	NA	NA	NA
GUT_GENOME145843	PATRIC_573_5758	SAMN04961293	PRJNA320950	Diseased (other)	Hematological Malignancy	Hospital	Isolate	Italy	Europe	5626271	99.7	0.02	91	ST512	3	3	NA	NA	NA
GUT_GENOME147568	PATRIC_72407_1108	SAMN08399050	PRJNA431724	Diseased (other)	Other (Hospitalised)	Hospital	Isolate	Italy	Europe	5627396	100	0.02	125	ST512	0	3	NA	NA	NA
GUT_GENOME145588	PATRIC_573_10095	SAMEA103965637	PRJEB20350	Diseased (other)	Other (Hospitalised)	Hospital	Isolate	NA	NA	5627800	100	1.32	340	ST3743	1	2	NA	NA	NA
GUT_GENOME231343	SRS332191_2	SRS332191	SRP001634	NA	NA	Hospital	MAG	USA	North America	5628042	99.89	0.18	156	ST253-1LV	0	0	0.03	GCF_001060895.1	0.00279888
GUT_GENOME145798	PATRIC_573_19886	SAMN09298442	PRJNA377546	Diseased (infection)	Infection	Hospital	Isolate	Brazil	South America	5628566	99.88	0.44	158	ST437	0	3	NA	NA	NA
GUT_GENOME147571	PATRIC_72407_1111	SAMN08399036	PRJNA431724	Diseased (other)	Other (Hospitalised)	Hospital	Isolate	Italy	Europe	5630459	100	0.39	75	ST2502	1	2	NA	NA	NA
GUT_GENOME147563	PATRIC_72407_1103	SAMN08399037	PRJNA431724	Diseased (other)	Other (Hospitalised)	Hospital	Isolate	Italy	Europe	5630573	100	0.39	81	ST2502	1	2	NA	NA	NA
GUT_GENOME147588	PATRIC_72407_1128	SAMN08399034	PRJNA431724	Diseased (other)	Other (Hospitalised)	Hospital	Isolate	Italy	Europe	5631023	100	0.39	82	ST2502	1	2	NA	NA	NA
GUT_GENOME147582	PATRIC_72407_1122	SAMN08399051	PRJNA431724	Diseased (other)	Other (Hospitalised)	Hospital	Isolate	Italy	Europe	5631212	100	0.02	116	ST512	0	3	NA	NA	NA
GUT_GENOME147585	PATRIC_72407_1125	SAMN08399029	PRJNA431724	Diseased (other)	Other (Hospitalised)	Hospital	Isolate	Italy	Europe	5631286	100	0.39	77	ST2502	1	2	NA	NA	NA
GUT_GENOME147561	PATRIC_72407_1101	SAMN08399031	PRJNA431724	Diseased (other)	Other (Hospitalised)	Hospital	Isolate	Italy	Europe	5631517	100	0.39	75	ST2502	1	2	NA	NA	NA
GUT_GENOME147566	PATRIC_72407_1106	SAMN08399030	PRJNA431724	Diseased (other)	Other (Hospitalised)	Hospital	Isolate	NA	NA	5632462	100	0.39	89	ST2502	1	2	NA	NA	NA
GUT_GENOME147576	PATRIC_72407_1116	SAMN08399033	PRJNA431724	Diseased (other)	Other (Hospitalised)	Hospital	Isolate	Italy	Europe	5633359	100	0.39	86	ST2502	1	2	NA	NA	NA
GUT_GENOME147575	PATRIC_72407_1115	SAMN08399032	PRJNA431724	Diseased (other)	Other (Hospitalised)	Hospital	Isolate	Italy	Europe	5633558	100	0.39	74	ST2502	1	2	NA	NA	NA
GUT_GENOME147551	PATRIC_72407_1091	SAMN08399038	PRJNA431724	Diseased (other)	Other (Hospitalised)	Hospital	Isolate	Italy	Europe	5633653	100	0.39	87	ST2502	1	2	NA	NA	NA
GUT_GENOME145727	PATRIC_573_15603	SAMN06112197	PRJNA351909	Diseased (infection)	Infection	Hospital	Isolate	Australia	Oceania	5634296	100	0.39	125	ST340	1	2	NA	NA	NA
GUT_GENOME147565	PATRIC_72407_1105	SAMN08399024	PRJNA431724	Diseased (other)	Other (Hospitalised)	Hospital	Isolate	Italy	Europe	5634724	100	0.39	89	ST2502	1	2	NA	NA	NA
GUT_GENOME145855	PATRIC_573_7218	SAMN04168650	PRJNA298912	Diseased (other)	Other (Hospitalised)	Hospital	Isolate	Canada	North America	5634950	100	0.88	167	ST278	0	2	NA	NA	NA
GUT_GENOME147594	PATRIC_72407_474	SAMN06293906	PRJNA324148	Diseased (infection)	Infection	Hospital	Isolate	Switzerland	Europe	5636141	100	0.02	134	ST258	0	2	NA	NA	NA
GUT_GENOME147564	PATRIC_72407_1104	SAMN08399028	PRJNA431724	Diseased (other)	Other (Hospitalised)	Hospital	Isolate	Italy	Europe	5637569	100	0.39	104	ST2502	1	2	NA	NA	NA
GUT_GENOME231950	SRS372706_2	SRS372706	SRP001634	NA	NA	Hospital	MAG	USA	North America	5639584	99.35	1.4	174	ST1727-1LV	0	0	0.17	GCF_024606465.1	0.00577481
GUT_GENOME145769	PATRIC_573_18238	SAMN08026708	PRJNA418370	Diseased (infection)	Infection	Hospital	Isolate	Thailand	Asia	5640638	100	0.69	4	ST147	1	1	NA	NA	NA
GUT_GENOME232092	SRS373051_4	SRS373051	SRP001634	NA	NA	Hospital	MAG	USA	North America	5641824	98.79	1.62	395	ST22-2LV	1	0	0.1	GCF_003195615.1	0.00360762
GUT_GENOME145688	PATRIC_573_15552	SAMEA3357326	PRJEB6891	Healthy	Healthy	Hospital	Isolate	Australia	Oceania	5642337	100	1.17	100	ST461	0	0	NA	NA	NA
GUT_GENOME147584	PATRIC_72407_1124	SAMN08399046	PRJNA431724	Diseased (other)	Other (Hospitalised)	Hospital	Isolate	Italy	Europe	5643526	100	0.02	129	ST512	0	2	NA	NA	NA
GUT_GENOME145763	PATRIC_573_18008	SAMEA4646294	PRJEB26616	Diseased (other)	Other (Hospitalised)	Hospital	Isolate	Tanzania	Africa	5644788	100	2.66	518	ST25	0	0	NA	NA	NA
GUT_GENOME147555	PATRIC_72407_1095	SAMN08399048	PRJNA431724	Diseased (other)	Other (Hospitalised)	Hospital	Isolate	Italy	Europe	5645596	100	0.02	157	ST512	0	2	NA	NA	NA
GUT_GENOME145812	PATRIC_573_20020	SAMN09469782	PRJNA477444	Diseased (other)	NA	Hospital	Isolate	South Africa	Africa	5649163	100	0.82	264	ST152	1	2	NA	NA	NA
GUT_GENOME231319	SRS311563_5	SRS311563	SRP001634	NA	NA	Hospital	MAG	USA	North America	5650175	99.89	0.16	166	ST253-1LV	0	0	0.02	GCF_001060895.1	0.00294054
GUT_GENOME141707	PATRIC_1381121_4	SAMN02470628	PRJNA214029	NA	NA	Hospital	Isolate	Taiwan	Asia	5650285	100	0.76	52	ST15	0	2	NA	NA	NA
GUT_GENOME145787	PATRIC_573_19859	SAMN09298445	PRJNA377546	Diseased (infection)	Infection	Hospital	Isolate	Brazil	South America	5650737	99.58	1.31	492	ST340	0	3	NA	NA	NA
GUT_GENOME147599	PATRIC_72407_904	SAMN07837294	PRJNA415896	NA	NA	Hospital	Isolate	Portugal	Europe	5651733	100	0.83	105	ST45	1	3	NA	NA	NA
GUT_GENOME145806	PATRIC_573_19988	SAMN09809140	PRJNA485518	NA	NA	Hospital	Isolate	NA	NA	5652029	99.7	0.53	6	ST3747	0	2	NA	NA	NA
GUT_GENOME145824	PATRIC_573_20156	SAMEA3282968	PRJEB6403	NA	NA	NA	Isolate	NA	NA	5652772	98.39	0.27	5	ST150	0	0	NA	NA	NA
GUT_GENOME147589	PATRIC_72407_228	SAMN02631080	PRJNA237670	Diseased (infection)	Infection	Hospital	Isolate	USA	North America	5657668	100	0.02	137	ST258	0	2	NA	NA	NA
GUT_GENOME145665	PATRIC_573_15013	SAMN07572878	PRJNA400691	NA	NA	Hospital	Isolate	Brazil	South America	5658023	100	1.63	123	ST11	1	2	NA	NA	NA
GUT_GENOME147583	PATRIC_72407_1123	SAMN08399039	PRJNA431724	Diseased (other)	Other (Hospitalised)	Hospital	Isolate	Italy	Europe	5662429	100	1.04	116	ST29	0	2	NA	NA	NA
GUT_GENOME145778	PATRIC_573_1939	SAMN04158274	PRJNA295003	Diseased (other)	Other (Hospitalised)	Hospital	Isolate	Norway	Europe	5665075	100	0.02	125	ST258	0	3	NA	NA	NA
GUT_GENOME147558	PATRIC_72407_1098	SAMN08399056	PRJNA431724	Diseased (other)	Other (Hospitalised)	Hospital	Isolate	Italy	Europe	5665686	100	0.88	136	ST147	0	2	NA	NA	NA
GUT_GENOME147577	PATRIC_72407_1117	SAMN08399026	PRJNA431724	Diseased (other)	Other (Hospitalised)	Hospital	Isolate	Italy	Europe	5667689	100	0.39	82	ST2502	1	2	NA	NA	NA
GUT_GENOME147559	PATRIC_72407_1099	SAMN08399054	PRJNA431724	Diseased (other)	Other (Hospitalised)	Hospital	Isolate	Italy	Europe	5671047	100	0.02	111	ST512	0	2	NA	NA	NA
GUT_GENOME141189	PATRIC_1284833_4	SAMN02141983	PRJNA187325	NA	NA	Hospital	Isolate	USA	North America	5672685	99.98	0.48	321	ST1272	0	2	NA	NA	NA
GUT_GENOME145838	PATRIC_573_5623	SAMN04868738	PRJNA307517	NA	NA	Hospital	Isolate	Greece	Europe	5673701	100	0.02	91	ST258	1	3	NA	NA	NA
GUT_GENOME145859	PATRIC_573_9727	NA	NA	Healthy	Healthy	Hospital	Isolate	Switzerland	Europe	5674979	99.7	0.02	113	ST512	0	2	NA	NA	NA
GUT_GENOME231520	SRS371409_9	SRS371409	SRP001634	NA	NA	Hospital	MAG	USA	North America	5675937	98.66	0.73	329	ST1691-1LV	0	0	0.04	GCF_900085795.1	0.00442466
GUT_GENOME235789	SRS476104_90	SRS476104	SRP029441	NA	NA	Community	MAG	Fiji	Oceania	5677014	98.75	1.83	146	ST5293-1LV	0	0	0.16	GCF_011038155.1	0.0103986
GUT_GENOME145659	PATRIC_573_14932	SAMN07251790	PRJNA390758	Diseased (infection)	Diarrhoea	Hospital	Isolate	China	Asia	5678018	100	0.5	231	ST15	1	2	NA	NA	NA
GUT_GENOME147581	PATRIC_72407_1121	SAMN08399044	PRJNA431724	Diseased (other)	Other (Hospitalised)	Hospital	Isolate	Italy	Europe	5678429	100	0.02	121	ST512	0	3	NA	NA	NA
GUT_GENOME145847	PATRIC_573_5767	SAMN04868727	PRJNA307517	NA	NA	Hospital	Isolate	Greece	Europe	5680032	100	0.02	119	ST258	0	3	NA	NA	NA
GUT_GENOME145805	PATRIC_573_19987	SAMN04448502	PRJNA302185	Diseased (other)	Other (Hospitalised)	Hospital	Isolate	NA	NA	5683796	100	0.53	4	ST643	0	2	NA	NA	NA
GUT_GENOME145604	PATRIC_573_14877	SAMN07251849	PRJNA390758	Diseased (infection)	Diarrhoea	Hospital	Isolate	China	Asia	5684066	99.11	0.12	176	ST11	1	2	NA	NA	NA
GUT_GENOME147591	PATRIC_72407_467	SAMN06293102	PRJNA324148	Diseased (infection)	Infection	Hospital	Isolate	Switzerland	Europe	5685796	100	0.02	115	ST512	0	2	NA	NA	NA
GUT_GENOME145779	PATRIC_573_1949	SAMN04158284	PRJNA295003	Diseased (other)	Other (Hospitalised)	Hospital	Isolate	Norway	Europe	5686205	100	0.17	164	ST258	0	2	NA	NA	NA
GUT_GENOME239688	TF06-6	SAMN09736899	PRJNA482748	Healthy	Healthy	Community	Isolate	China	Asia	5690904	100	1.35	92	ST23	5	0	NA	NA	NA
GUT_GENOME147596	PATRIC_72407_627	SAMN06562536	PRJNA378804	Diseased (infection)	Infection	Hospital	Isolate	UK	Europe	5691415	99.7	1.14	44	ST23	5	2	NA	NA	NA
GUT_GENOME147595	PATRIC_72407_476	SAMN06392936	PRJNA376447	NA	NA	Community	Isolate	UK	Europe	5691912	100	1.46	112	ST147	3	2	NA	NA	NA
GUT_GENOME085515	ERS537357_9	ERS537357	ERP006678	Diseased (other)	Rheumathoid Arthritis	Hospital	MAG	China	Asia	5695188	98.51	1.06	274	ST528	0	0	0.05	GCF_900774655.1	0.00600989
GUT_GENOME145815	PATRIC_573_20023	SAMN09469779	PRJNA477444	Diseased (other)	NA	Hospital	Isolate	South Africa	Africa	5704495	100	1.34	310	ST152	1	2	NA	NA	NA
GUT_GENOME145627	PATRIC_573_14900	SAMN07251825	PRJNA390758	Diseased (infection)	Diarrhoea	Hospital	Isolate	China	Asia	5710180	100	0.22	88	ST11	1	2	NA	NA	NA
GUT_GENOME145668	PATRIC_573_15037	SAMN06917625	PRJNA385863	Diseased (other)	Other (Hospitalised)	Hospital	Isolate	Italy	Europe	5713307	100	0.02	195	ST512	0	2	NA	NA	NA
GUT_GENOME140396	PATRIC_1094171_3	SAMN01057620	PRJNA73845	Diseased (infection)	Infection	Hospital	Isolate	USA	North America	5714007	100	0.02	185	ST258	0	2	NA	NA	NA
GUT_GENOME145771	PATRIC_573_18689	SAMN09499329	PRJNA478111	Diseased (other)	Other (Hospitalised)	Hospital	Isolate	China	Asia	5714599	100	0.12	150	ST11	1	2	NA	NA	NA
GUT_GENOME140394	PATRIC_1094168_3	SAMN01057612	PRJNA73839	Diseased (infection)	Infection	Hospital	Isolate	USA	North America	5714700	100	0.02	182	ST258	0	2	NA	NA	NA
GUT_GENOME145820	PATRIC_573_20093	SAMN07572625	PRJNA400672	Diseased (infection)	Infection	Hospital	Isolate	NA	NA	5715682	100	0.58	90	ST101	1	3	NA	NA	NA
GUT_GENOME000097	12718_7_8	ERS417215	ERP105624	Healthy	Healthy	Community	Isolate	UK	Europe	5715695	98.95	0.76	117	ST177-1LV	0	0	NA	NA	NA
GUT_GENOME140698	PATRIC_1128951_3	SAMN01057646	PRJNA80229	Diseased (infection)	Infection	Hospital	Isolate	USA	North America	5715792	100	0.02	137	ST258	0	2	NA	NA	NA
GUT_GENOME140700	PATRIC_1128953_3	SAMN01057638	PRJNA80233	Diseased (infection)	Infection	Hospital	Isolate	USA	North America	5715889	99.95	0.02	201	ST258	0	2	NA	NA	NA
GUT_GENOME145607	PATRIC_573_14880	SAMN07251845	PRJNA390758	Diseased (infection)	Diarrhoea	Hospital	Isolate	China	Asia	5717991	99.7	0.18	91	ST11	4	2	NA	NA	NA
GUT_GENOME147560	PATRIC_72407_1100	SAMN08399055	PRJNA431724	Diseased (other)	Other (Hospitalised)	Hospital	Isolate	Italy	Europe	5718701	99.67	0.02	130	ST512	0	2	NA	NA	NA
GUT_GENOME141190	PATRIC_1284834_3	SAMN02141966	PRJNA187326	Diseased (other)	Other (Hospitalised)	Hospital	Isolate	USA	North America	5718845	99.98	0.47	301	ST1272	0	2	NA	NA	NA
GUT_GENOME140696	PATRIC_1128946_3	SAMN01057621	PRJNA80219	Diseased (infection)	Infection	Hospital	Isolate	USA	North America	5719355	100	0.02	164	ST258	0	2	NA	NA	NA
GUT_GENOME140395	PATRIC_1094169_3	SAMN01057613	PRJNA73841	Diseased (infection)	Infection	Hospital	Isolate	USA	North America	5720331	100	0.02	115	ST258	0	2	NA	NA	NA
GUT_GENOME231830	SRS372591_4	SRS372591	SRP001634	NA	NA	Hospital	MAG	USA	North America	5722982	99.7	1	168	ST941	0	0	0	GCF_002936615.2	0.00381583
GUT_GENOME140697	PATRIC_1128948_3	SAMN01057640	PRJNA80223	Diseased (infection)	Infection	Hospital	Isolate	USA	North America	5723354	99.76	0.12	165	ST258	0	2	NA	NA	NA
GUT_GENOME145846	PATRIC_573_5766	SAMN04868721	PRJNA307517	NA	NA	Hospital	Isolate	Greece	Europe	5724427	99.7	1.32	119	ST147	0	3	NA	NA	NA
GUT_GENOME145649	PATRIC_573_14922	SAMN07251804	PRJNA390758	Diseased (infection)	Diarrhoea	Hospital	Isolate	China	Asia	5727547	99.7	0.24	104	ST11	1	2	NA	NA	NA
GUT_GENOME145801	PATRIC_573_19922	SAMN05195953	PRJNA324148	Diseased (infection)	Infection	Hospital	Isolate	Switzerland	Europe	5731319	100	0.02	154	ST512	0	2	NA	NA	NA
GUT_GENOME145844	PATRIC_573_5760	SAMN05346258	PRJNA327575	Diseased (other)	Other (Hospitalised)	Hospital	Isolate	USA	North America	5735554	100	0.08	130	ST258	0	2	NA	NA	NA
GUT_GENOME140789	PATRIC_1168064_3	SAMN01057657	PRJNA156865	Diseased (infection)	Infection	Hospital	Isolate	USA	North America	5740364	99.7	0.33	338	ST258	0	3	NA	NA	NA
GUT_GENOME145661	PATRIC_573_14934	SAMN07251792	PRJNA390758	Diseased (infection)	Diarrhoea	Hospital	Isolate	China	Asia	5744876	99.7	0.24	278	ST11	1	2	NA	NA	NA
GUT_GENOME145648	PATRIC_573_14921	SAMN07251803	PRJNA390758	Diseased (infection)	Diarrhoea	Hospital	Isolate	China	Asia	5746717	99.7	0.24	127	ST11	1	2	NA	NA	NA
GUT_GENOME140788	PATRIC_1168063_3	SAMN01057658	PRJNA156863	Diseased (infection)	Infection	Hospital	Isolate	USA	North America	5749685	100	0.09	165	ST258	0	2	NA	NA	NA
GUT_GENOME147593	PATRIC_72407_469	SAMN06293108	PRJNA324148	Diseased (infection)	Infection	Hospital	Isolate	Switzerland	Europe	5753471	100	0.02	127	ST512	0	2	NA	NA	NA
GUT_GENOME235634	SRS476098_5	SRS476098	SRP029441	NA	NA	Community	MAG	Fiji	Oceania	5756571	98.86	1.91	313	ST4806-2LV	0	0	0.73	GCF_900774095.1	0.00594242
GUT_GENOME140787	PATRIC_1168062_3	SAMN01057652	PRJNA156861	Diseased (infection)	Infection	Hospital	Isolate	USA	North America	5757745	99.98	0.13	178	ST258	0	2	NA	NA	NA
GUT_GENOME145629	PATRIC_573_14902	SAMN07251823	PRJNA390758	Diseased (infection)	Diarrhoea	Hospital	Isolate	China	Asia	5757957	100	4.8	170	ST11	1	2	NA	NA	NA
GUT_GENOME145658	PATRIC_573_14931	SAMN07251794	PRJNA390758	Diseased (infection)	Diarrhoea	Hospital	Isolate	China	Asia	5767883	99.7	0.24	278	ST11	1	2	NA	NA	NA
GUT_GENOME145675	PATRIC_573_15329	SAMN06112197	PRJNA351909	Diseased (infection)	Infection	Hospital	Isolate	Australia	Oceania	5768890	100	0.39	7	ST340	1	2	NA	NA	NA
GUT_GENOME140699	PATRIC_1128952_3	SAMN01057635	PRJNA80231	Diseased (infection)	Infection	Hospital	Isolate	USA	North America	5769474	100	0.04	167	ST258	0	2	NA	NA	NA
GUT_GENOME145672	PATRIC_573_15310	SAMN07312490	PRJNA231221	NA	NA	Community	Isolate	Canada	North America	5769651	100	0.81	4	ST340	1	2	NA	NA	NA
GUT_GENOME145624	PATRIC_573_14897	SAMN07251828	PRJNA390758	Diseased (infection)	Diarrhoea	Hospital	Isolate	China	Asia	5770609	99.7	0.12	115	ST11	4	2	NA	NA	NA
GUT_GENOME145651	PATRIC_573_14924	SAMN07251799	PRJNA390758	Diseased (infection)	Diarrhoea	Hospital	Isolate	China	Asia	5771206	100	0.12	117	ST11	1	2	NA	NA	NA
GUT_GENOME145791	PATRIC_573_19870	SAMN08725533	PRJNA438769	Diseased (other)	Pre-term Birth (PTB)	Hospital	Isolate	NA	NA	5771934	99.7	0.2	154	ST11	1	3	NA	NA	NA
GUT_GENOME145790	PATRIC_573_19869	SAMN08725536	PRJNA438769	Diseased (other)	Pre-term Birth (PTB)	Hospital	Isolate	NA	NA	5772703	99.7	0.2	140	ST11	1	3	NA	NA	NA
GUT_GENOME145630	PATRIC_573_14903	SAMN07251826	PRJNA390758	Diseased (infection)	Diarrhoea	Hospital	Isolate	China	Asia	5775211	100	0.12	89	ST11	4	2	NA	NA	NA
GUT_GENOME145631	PATRIC_573_14904	SAMN07251821	PRJNA390758	Diseased (infection)	Diarrhoea	Hospital	Isolate	China	Asia	5779197	100	0.12	91	ST11	4	2	NA	NA	NA
GUT_GENOME145751	PATRIC_573_16446	SAMN07595961	PRJNA401157	Diseased (other)	Hemorrhagic Ulcer	Hospital	Isolate	Switzerland	Europe	5779355	99.81	0.9	141	ST11	1	2	NA	NA	NA
GUT_GENOME145793	PATRIC_573_19872	SAMN08725534	PRJNA438769	Diseased (other)	Pre-term Birth (PTB)	Hospital	Isolate	NA	NA	5783457	99.7	0.2	141	ST11	1	3	NA	NA	NA
GUT_GENOME145796	PATRIC_573_19875	SAMN08725535	PRJNA438769	Diseased (other)	Pre-term Birth (PTB)	Hospital	Isolate	NA	NA	5784687	99.7	0.2	143	ST11	1	3	NA	NA	NA
GUT_GENOME145794	PATRIC_573_19873	SAMN08725532	PRJNA438769	Diseased (other)	Pre-term Birth (PTB)	Hospital	Isolate	NA	NA	5785213	99.7	0.2	155	ST11	1	3	NA	NA	NA
GUT_GENOME145596	PATRIC_573_14811	SAMN06917612	PRJNA385863	Diseased (other)	Other (Hospitalised)	Hospital	Isolate	Italy	Europe	5786922	100	0.02	171	ST512	0	3	NA	NA	NA
GUT_GENOME145795	PATRIC_573_19874	SAMN08725537	PRJNA438769	Diseased (other)	Pre-term Birth (PTB)	Hospital	Isolate	NA	NA	5787326	99.7	0.2	148	ST11	1	3	NA	NA	NA
GUT_GENOME096279	GCF_000300955	SAMN02463959	PRJNA224116	NA	NA	NA	Isolate	NA	NA	5788283	99.7	0.28	34	ST134	0	0	NA	NA	NA
GUT_GENOME145840	PATRIC_573_5636	SAMN04868736	PRJNA307517	NA	NA	Hospital	Isolate	Greece	Europe	5788593	100	0.2	117	ST11	1	2	NA	NA	NA
GUT_GENOME145792	PATRIC_573_19871	SAMN08725539	PRJNA438769	Diseased (other)	Pre-term Birth (PTB)	Hospital	Isolate	NA	NA	5789216	99.7	0.2	130	ST11	1	2	NA	NA	NA
GUT_GENOME145673	PATRIC_573_15318	SAMN07312491	PRJNA231221	NA	NA	Community	Isolate	Canada	North America	5789969	100	0.53	7	ST152	1	2	NA	NA	NA
GUT_GENOME145797	PATRIC_573_19876	SAMN08725538	PRJNA438769	Diseased (other)	Pre-term Birth (PTB)	Hospital	Isolate	NA	NA	5792812	99.7	0.2	128	ST11	1	2	NA	NA	NA
GUT_GENOME145614	PATRIC_573_14887	SAMN07251840	PRJNA390758	Diseased (infection)	Diarrhoea	Hospital	Isolate	China	Asia	5793053	99.11	0.12	148	ST11	4	2	NA	NA	NA
GUT_GENOME145642	PATRIC_573_14915	SAMN07251812	PRJNA390758	Diseased (infection)	Diarrhoea	Hospital	Isolate	China	Asia	5795679	100	0.12	102	ST11	4	2	NA	NA	NA
GUT_GENOME145853	PATRIC_573_6996	SAMN04008893	PRJNA293620	Diseased (infection)	Infection	NA	Isolate	USA	North America	5798553	99.94	1.08	5	ST16	1	0	NA	NA	NA
GUT_GENOME227620	SRS290837_4	SRS290837	SRP001634	NA	NA	Hospital	MAG	USA	North America	5799011	99.4	0.73	222	ST253-1LV	0	0	0.01	GCF_010598405.1	0.00442466
GUT_GENOME145849	PATRIC_573_5769	SAMN04868737	PRJNA307517	NA	NA	Hospital	Isolate	Greece	Europe	5799250	100	0.2	169	ST11	1	2	NA	NA	NA
GUT_GENOME145639	PATRIC_573_14912	SAMN07251811	PRJNA390758	Diseased (infection)	Diarrhoea	Hospital	Isolate	China	Asia	5804683	100	0.12	103	ST11	4	2	NA	NA	NA
GUT_GENOME145632	PATRIC_573_14905	SAMN07251819	PRJNA390758	Diseased (infection)	Diarrhoea	Hospital	Isolate	China	Asia	5807952	100	0.12	93	ST11	4	2	NA	NA	NA
GUT_GENOME145633	PATRIC_573_14906	SAMN07251820	PRJNA390758	Diseased (infection)	Diarrhoea	Hospital	Isolate	China	Asia	5808046	100	0.12	109	ST11	4	2	NA	NA	NA
GUT_GENOME145619	PATRIC_573_14892	SAMN07251833	PRJNA390758	Diseased (infection)	Diarrhoea	Hospital	Isolate	China	Asia	5810395	100	0.22	119	ST11	4	2	NA	NA	NA
GUT_GENOME145837	PATRIC_573_5617	SAMN04868744	PRJNA307517	NA	NA	Hospital	Isolate	NA	NA	5810514	100	0.28	281	ST258	0	2	NA	NA	NA
GUT_GENOME145645	PATRIC_573_14918	SAMN07251807	PRJNA390758	Diseased (infection)	Diarrhoea	Hospital	Isolate	China	Asia	5811136	100	0.22	122	ST11	4	2	NA	NA	NA
GUT_GENOME145646	PATRIC_573_14919	SAMN07251810	PRJNA390758	Diseased (infection)	Diarrhoea	Hospital	Isolate	China	Asia	5812375	100	0.22	116	ST11	4	2	NA	NA	NA
GUT_GENOME145622	PATRIC_573_14895	SAMN07251832	PRJNA390758	Diseased (infection)	Diarrhoea	Hospital	Isolate	China	Asia	5812783	100	0.12	119	ST11	4	2	NA	NA	NA
GUT_GENOME145850	PATRIC_573_5770	SAMN04868728	PRJNA307517	NA	NA	Hospital	Isolate	Greece	Europe	5813542	100	0.25	128	ST258	1	2	NA	NA	NA
GUT_GENOME145638	PATRIC_573_14911	SAMN07251815	PRJNA390758	Diseased (infection)	Diarrhoea	Hospital	Isolate	China	Asia	5817641	100	2.8	163	ST11	1	2	NA	NA	NA
GUT_GENOME145612	PATRIC_573_14885	SAMN07251841	PRJNA390758	Diseased (infection)	Diarrhoea	Hospital	Isolate	China	Asia	5818954	100	0.12	128	ST11	4	2	NA	NA	NA
GUT_GENOME145652	PATRIC_573_14925	SAMN07251801	PRJNA390758	Diseased (infection)	Diarrhoea	Hospital	Isolate	China	Asia	5827118	100	0.22	268	ST11	4	2	NA	NA	NA
GUT_GENOME145781	PATRIC_573_1955	SAMN04158292	PRJNA295003	Diseased (other)	Other (Hospitalised)	Hospital	Isolate	Norway	Europe	5833342	100	1.79	170	ST405	1	2	NA	NA	NA
GUT_GENOME145644	PATRIC_573_14917	SAMN07251809	PRJNA390758	Diseased (infection)	Diarrhoea	Hospital	Isolate	China	Asia	5840218	99.11	0.12	131	ST11	4	2	NA	NA	NA
GUT_GENOME145654	PATRIC_573_14927	SAMN07251802	PRJNA390758	Diseased (infection)	Diarrhoea	Hospital	Isolate	China	Asia	5841861	99.11	0.12	133	ST11	4	2	NA	NA	NA
GUT_GENOME145625	PATRIC_573_14898	SAMN07251829	PRJNA390758	Diseased (infection)	Diarrhoea	Hospital	Isolate	China	Asia	5849629	99.11	0.12	143	ST11	4	2	NA	NA	NA
GUT_GENOME145772	PATRIC_573_18690	SAMN09499328	PRJNA478111	Diseased (other)	Other (Hospitalised)	Hospital	Isolate	China	Asia	5850963	100	0.86	234	ST11	4	2	NA	NA	NA
GUT_GENOME142025	PATRIC_1451263_3	SAMN03273576	PRJNA234337	NA	NA	NA	Isolate	Singapore	Asia	5858158	99.7	0.43	355	ST1724-1LV	0	3	NA	NA	NA
GUT_GENOME145776	PATRIC_573_18694	SAMN09499324	PRJNA478111	Diseased (other)	Other (Hospitalised)	Hospital	Isolate	China	Asia	5863480	99.4	0.33	153	ST11	4	2	NA	NA	NA
GUT_GENOME145799	PATRIC_573_19897	SAMN07311093	PRJNA392824	Diseased (infection)	Infection	Hospital	Isolate	USA	North America	5874186	100	1.01	20	ST147	1	3	NA	NA	NA
GUT_GENOME141777	PATRIC_1438711_3	SAMN02581307	PRJNA234174	NA	NA	NA	Isolate	USA	North America	5888141	100	0.02	28	ST258	2	2	NA	NA	NA
GUT_GENOME145842	PATRIC_573_5644	SAMN04868725	PRJNA307517	NA	NA	Hospital	Isolate	Greece	Europe	5889874	100	0.27	138	ST383	0	3	NA	NA	NA
GUT_GENOME145667	PATRIC_573_15030	SAMN06917601	PRJNA385863	Diseased (other)	Other (Hospitalised)	Hospital	Isolate	Italy	Europe	5892412	100	0.02	172	ST512	0	2	NA	NA	NA
GUT_GENOME145841	PATRIC_573_5642	SAMN04868726	PRJNA307517	NA	NA	Hospital	Isolate	NA	NA	5897970	100	0.27	139	ST383	0	2	NA	NA	NA
GUT_GENOME145800	PATRIC_573_19898	SAMN07311092	PRJNA392824	Diseased (infection)	Infection	Hospital	Isolate	USA	North America	5905672	99.92	2.2	28	ST147	1	3	NA	NA	NA
GUT_GENOME145852	PATRIC_573_6976	SAMN05514347	PRJNA337953	NA	NA	Hospital	Isolate	NA	NA	5921180	100	0.42	111	ST855	0	3	NA	NA	NA
GUT_GENOME145839	PATRIC_573_5624	SAMN04868743	PRJNA307517	NA	NA	Hospital	Isolate	Greece	Europe	5921735	100	0.25	202	ST258	1	2	NA	NA	NA
GUT_GENOME145803	PATRIC_573_19975	SAMN08963296	PRJNA451179	Diseased (other)	Other (Hospitalised)	Hospital	Isolate	NA	NA	5932272	100	0.66	173	ST15	0	3	NA	NA	NA
GUT_GENOME145774	PATRIC_573_18692	SAMN09499326	PRJNA478111	Diseased (other)	Other (Hospitalised)	Hospital	Isolate	China	Asia	5944669	99.7	1.17	242	ST11	4	2	NA	NA	NA
GUT_GENOME145764	PATRIC_573_18070	SAMN08932689	PRJNA449865	Diseased (other)	Other (Hospitalised)	Hospital	Isolate	China	Asia	5945288	100	0.12	6	ST11	4	2	NA	NA	NA
GUT_GENOME145674	PATRIC_573_15321	SAMN07312487	PRJNA231221	NA	NA	Community	Isolate	Canada	North America	5951576	100	0.12	8	ST11	1	2	NA	NA	NA
GUT_GENOME145765	PATRIC_573_18071	SAMN08932690	PRJNA449865	Diseased (other)	Other (Hospitalised)	Hospital	Isolate	China	Asia	5958138	99.11	0.12	5	ST11	4	2	NA	NA	NA
GUT_GENOME084909	ERS537336_64	ERS537336	ERP006678	Healthy	Healthy	Community	MAG	China	Asia	5965217	98.92	1.17	327	ST592-1LV	4	0	0.08	GCF_018271665.1	0.004991
GUT_GENOME145605	PATRIC_573_14878	SAMN07251847	PRJNA390758	Diseased (infection)	Diarrhoea	Hospital	Isolate	China	Asia	5967400	99.11	0.18	327	ST11	5	2	NA	NA	NA
GUT_GENOME145775	PATRIC_573_18693	SAMN09499325	PRJNA478111	Diseased (other)	Other (Hospitalised)	Hospital	Isolate	China	Asia	6013957	100	0.84	449	ST1	1	2	NA	NA	NA
GUT_GENOME145595	PATRIC_573_14782	SAMN06917643	PRJNA385863	Diseased (other)	Other (Hospitalised)	Hospital	Isolate	Italy	Europe	6021968	100	3.31	240	ST512	0	2	NA	NA	NA
GUT_GENOME145780	PATRIC_573_1954	SAMN04158291	PRJNA295003	Diseased (other)	Other (Hospitalised)	Hospital	Isolate	Norway	Europe	6030373	99.7	0.77	115	ST525	0	2	NA	NA	NA
GUT_GENOME231401	SRS335416_17	SRS335416	SRP001634	NA	NA	Hospital	MAG	USA	North America	6037456	98.28	2.82	340	ST1061-1LV	0	1	0.07	GCF_016587495.1	0.00694555
GUT_GENOME145722	PATRIC_573_15592	SAMEA3357466	PRJEB6891	Healthy	Healthy	Hospital	Isolate	Australia	Oceania	6053674	100	1.35	69	ST231	1	2	NA	NA	NA
GUT_GENOME145729	PATRIC_573_15609	SAMN06112208	PRJNA351909	Diseased (infection)	Infection	Hospital	Isolate	Australia	Oceania	6054622	100	1.35	70	ST231	1	2	NA	NA	NA
GUT_GENOME145804	PATRIC_573_19985	SAMN04448505	PRJNA302185	Diseased (other)	Other (Hospitalised)	Hospital	Isolate	NA	NA	6074707	99.84	0.98	8	ST422	0	2	NA	NA	NA
GUT_GENOME231304	SRS311541_2	SRS311541	SRP001634	NA	NA	Hospital	MAG	USA	North America	6148627	99.7	3.33	583	ST1380-1LV	0	0	0.11	GCF_900084595.1	0.00726808
GUT_GENOME085668	ERS537362_61	ERS537362	ERP006678	Healthy	Healthy	Community	MAG	China	Asia	6481444	99.24	1.27	347	ST111	0	0	0.05	GCF_904865805.1	0.00766986
