# Supplementary material for: Integration of metagenome-assembled genomes with clinical isolates expands the genomic landscape of gut-associated Klebsiella pneumoniae
Source: Nat Commun. 2025 Nov 12;16:9959. doi: 10.1038/s41467-025-64950-6 (PMC12612154; doi:10.1038/s41467-025-64950-6)
Supplement: Supplementary file 4 — Supplementary Data 2 [file 41467_2025_64950_MOESM4_ESM.xlsx]

## Sheet: Supplementary Data 2
Gene	DeepVF	DeepARG	Prevalence	eggNOG Annotation	COG code	COG category
group_12954	0.795	NA	19	NA	S	No functional prediction
group_14350	0.606	NA	18	NA	S	No functional prediction
alsT	0.864	NA	17	alanine symporter	E	Amino acid metabolism and transport
group_7806	0.588	NA	17	NA	S	No functional prediction
group_7476	0.837	NA	16	NA	S	No functional prediction
group_5128	0.18	NA	16	to Phage integrase of Vibrio splendidus 12B01 UniRef RepID A3UV17_VIBSP	L	Replication, recombination & repair
group_2247	0.767	NA	16	NA	S	No functional prediction
group_13724	0.863	NA	15	NA	S	No functional prediction
group_4560	0.319	NA	14	PFAM AAA ATPase central domain protein	O	Molecular chaperones and related functions
group_2290	0.861	NA	14	NA	S	No functional prediction
group_8833	0.711	NA	13	ATPase involved in DNA repair	L	Replication, recombination & repair
group_8831	0.882	NA	13	Domain of unknown function (DUF4297)	S	No functional prediction
group_3292	0.84	NA	13	Nacht domain	T	Signal transduction
group_1317	0.761	NA	13	Prophage CP4-57 regulatory protein (AlpA)	K	Transcription
group_1219	0.755	NA	13	Psort location Cytoplasmic, score	L	Replication, recombination & repair
group_516	0.882	NA	13	NA	S	No functional prediction
group_13450	0.805	NA	12	NA	S	No functional prediction
group_8900	0.782	NA	12	NA	S	No functional prediction
group_4660	0.836	NA	12	Domain of unknown function (DUF4062)	K	Transcription
group_2343	0.836	NA	12	NA	S	No functional prediction
group_1731	0.848	NA	12	Psort location Cytoplasmic, score 8.96	S	No functional prediction
group_495	0.442	NA	12	cellulose 1,4-beta-cellobiosidase activity	G	Carbohydrate metabolism and transport
group_314	0.881	NA	12	Subtilase family	O	Molecular chaperones and related functions
group_205	0.878	NA	12	NA	S	No functional prediction
group_14691	0.87	NA	11	tail collar domain protein	M	Cell wall structure & outer membrane
group_13697	0.802	NA	11	NA	S	No functional prediction
sufS_2	0.199	NA	11	Cysteine desulfurases mobilize the sulfur from L- cysteine to yield L-alanine, an essential step in sulfur metabolism for biosynthesis of a variety of sulfur-containing biomolecules. Component of the suf operon, which is activated and required under specific conditions such as oxidative stress and iron limitation. Acts as a potent selenocysteine lyase in vitro, that mobilizes selenium from L-sele…	E	Amino acid metabolism and transport
cysE_2	0.638	NA	11	Serine acetyltransferase, N-terminal	E	Amino acid metabolism and transport
group_13695	0.407	NA	11	phenylacetate-CoA ligase activity	H	Coenzyme metabolism
group_13694	0.239	NA	11	Taurine catabolism dioxygenase TauD, TfdA family	Q	Secondary Structure
lgrD~~~lgrB	0.88	NA	11	TIGRFAM amino acid adenylation domain	Q	Secondary Structure
lgrB_2~~~ppsD~~~dltA~~~ppsE	0.379	NA	11	Condensation domain	Q	Secondary Structure
srfAA~~~tycC	0.882	NA	11	TIGRFAM amino acid adenylation domain	Q	Secondary Structure
group_10175	0.87	NA	11	KilA-N	S	No functional prediction
group_8750	0.842	NA	11	NA	S	No functional prediction
group_7558	0.174	NA	11	Multidrug Resistance protein	P	Inorganic ion transport and metabolism
gdnD	0.173	NA	11	Multidrug Resistance protein	P	Inorganic ion transport and metabolism
group_6686	0.881	NA	11	replication	S	No functional prediction
group_5705	0.258	NA	11	DNA recombination-mediator protein A	LU	Multiple functions
group_4379	0.868	NA	11	NA	S	No functional prediction
group_4378	0.792	NA	11	Transposase	L	Replication, recombination & repair
group_4344	0.855	NA	11	NA	S	No functional prediction
group_4121	0.262	NA	11	involved in chromosome partitioning	D	Cell division and chromosome partitioning
group_883	0.771	NA	11	NA	S	No functional prediction
group_700	0.844	NA	11	NA	S	No functional prediction
group_561	0.859	NA	11	competence protein	S	No functional prediction
entD_1	0.858	NA	10	Belongs to the P-Pant transferase superfamily	Q	Secondary Structure
group_13528	0.824	NA	10	Aldo/keto reductase family	C	Energy production and conversion
group_13520	0.802	NA	10	NA	S	No functional prediction
group_9507	0.864	NA	10	Predicted membrane protein (DUF2318)	S	No functional prediction
group_9505	0.828	NA	10	DSBA-like thioredoxin domain	O	Molecular chaperones and related functions
resA_3	0.828	NA	10	Thioredoxin	CO	Multiple functions
group_9503	0.799	NA	10	MacB-like periplasmic core domain	V	Defense mechanisms
phnG_1	0.435	NA	10	Phosphonate C-P lyase system protein PhnG	P	Inorganic ion transport and metabolism
phnH_2	0.802	NA	10	Together with PhnG, PhnI and PhnL is required for the transfer of the ribose triphosphate moiety from ATP to methyl phosphonate	P	Inorganic ion transport and metabolism
group_7565	0.836	NA	10	Phage antirepressor protein KilAC domain	S	No functional prediction
group_5009	0.225	NA	10	helix-turn-helix domain protein	K	Transcription
group_4618	0.824	NA	10	NA	S	No functional prediction
group_4387	0.865	NA	10	NA	S	No functional prediction
group_4007	0.68	NA	10	NA	S	No functional prediction
group_3821	0.882	NA	10	Phage protein (N4 Gp49/phage Sf6 gene 66) family	S	No functional prediction
group_3536	0.441	NA	10	HNH endonuclease	S	No functional prediction
group_2126	0.877	NA	10	NA	S	No functional prediction
group_14770	0.173	NA	9	Cytotoxic translational repressor of toxin-antitoxin stability system	DJ	Multiple functions
group_14769	0.87	NA	9	Antitoxin Phd_YefM, type II toxin-antitoxin system	D	Cell division and chromosome partitioning
group_14171	0.736	NA	9	NA	S	No functional prediction
group_13698	0.871	NA	9	Abi-like protein	S	No functional prediction
group_13696	0.668	NA	9	protein secretion by the type I secretion system	D	Cell division and chromosome partitioning
group_13478	NA	NA	9	AraC family transcriptional regulator	K	Transcription
group_10062	NA	NA	9	NA	S	No functional prediction
lolD_2	0.838	NA	9	ATPases associated with a variety of cellular activities	V	Defense mechanisms
resA_2	0.74	NA	9	Thioredoxin-like	CO	Multiple functions
group_9506	0.874	NA	9	NA	S	No functional prediction
tpd	0.838	NA	9	Fe2+ transport protein	P	Inorganic ion transport and metabolism
nqrC_1	0.211	NA	9	NQR complex catalyzes the reduction of ubiquinone-1 to ubiquinol by two successive reactions, coupled with the transport of Na( ) ions from the cytoplasm to the periplasm. NqrA to NqrE are probably involved in the second step, the conversion of ubisemiquinone to ubiquinol	C	Energy production and conversion
group_9504	0.726	NA	9	Iron permease FTR1 family	P	Inorganic ion transport and metabolism
agp_3~~~agp_1	0.882	NA	9	Histidine phosphatase superfamily (branch 2)	S	No functional prediction
group_9502	0.8	NA	9	MacB-like periplasmic core domain	V	Defense mechanisms
phnF_1	0.82	NA	9	Transcriptional regulator	K	Transcription
group_6630	0.882	NA	9	outer membrane	S	No functional prediction
group_6192	0.797	NA	9	NA	S	No functional prediction
group_5894	0.173	NA	9	ASCH	S	No functional prediction
group_5441	0.859	NA	9	NA	S	No functional prediction
phnI_2	0.202	NA	9	Phosphonate	P	Inorganic ion transport and metabolism
group_3163	0.175	NA	9	GrpB protein	S	No functional prediction
group_3139	0.85	NA	9	NA	S	No functional prediction
group_2611	NA	NA	9	NA	S	No functional prediction
group_2543	0.882	NA	9	AAA domain, putative AbiEii toxin, Type IV TA system	S	No functional prediction
group_2159	0.786	NA	9	NA	S	No functional prediction
group_1494	0.83	NA	9	NA	S	No functional prediction
group_766	0.209	NA	9	Belongs to the 'phage' integrase family	L	Replication, recombination & repair
group_603	0.772	NA	9	DNA methylase	L	Replication, recombination & repair
group_385	0.797	NA	9	GDSL-like Lipase/Acylhydrolase family	E	Amino acid metabolism and transport
group_299	0.881	NA	9	Belongs to the glycosyl hydrolase 28 family	M	Cell wall structure & outer membrane
group_268	0.747	NA	9	RloB-like protein	S	No functional prediction
group_14520	0.867	NA	8	NA	S	No functional prediction
mdtL_1	0.178	NA	8	drug resistance transporter Bcr CflA subfamily	EGP	Multiple functions
srfAD	0.835	NA	8	Thioesterase	Q	Secondary Structure
group_9878	0.24	NA	8	Glycosyl transferase, family 2	M	Cell wall structure & outer membrane
phnE_2~~~phnE~~~phnE_3~~~phnE_1	0.183	NA	8	Phosphonate ABC transporter	P	Inorganic ion transport and metabolism
group_9147	0.789	NA	8	YfbU domain	S	No functional prediction
group_8088	0.853	NA	8	NA	S	No functional prediction
group_5635	0.812	NA	8	Mor transcription activator family	K	Transcription
group_5282	0.22	NA	8	Acetamidase	C	Energy production and conversion
group_5186	0.764	NA	8	NA	S	No functional prediction
group_4712	0.857	NA	8	NA	S	No functional prediction
group_4549	0.213	NA	8	PFAM AAA ATPase central domain protein	O	Molecular chaperones and related functions
group_4055	0.627	NA	8	AAA ATPase domain	S	No functional prediction
group_3979	0.871	NA	8	NA	S	No functional prediction
group_3680	0.644	NA	8	acetyltransferase	K	Transcription
group_3223	0.683	NA	8	NA	S	No functional prediction
group_2949	0.882	NA	8	NA	S	No functional prediction
group_2351	0.882	NA	8	Ead/Ea22-like protein	S	No functional prediction
group_2269	0.871	NA	8	Type I restriction modification DNA specificity domain	V	Defense mechanisms
puuP_1	0.173	NA	8	Amino Acid	E	Amino acid metabolism and transport
group_1739	0.723	NA	8	Protein of unknown function DUF262	S	No functional prediction
group_1612	0.752	NA	8	NA	S	No functional prediction
group_993	0.493	NA	8	HNH endonuclease	S	No functional prediction
group_759	0.848	NA	8	NA	S	No functional prediction
group_729	0.739	NA	8	NA	S	No functional prediction
group_332	0.881	NA	8	Subtilase family	O	Molecular chaperones and related functions
phnL_1	0.75	NA	8	phosphonate C-P lyase system protein PhnL	P	Inorganic ion transport and metabolism
group_159	0.854	NA	8	NA	S	No functional prediction
group_5	0.854	NA	8	NA	S	No functional prediction
group_14693	0.771	NA	7	NA	S	No functional prediction
group_14688	0.697	NA	7	SIR2-like domain	K	Transcription
group_14543	0.645	NA	7	NA	S	No functional prediction
ugpB_1~~~ugpB_2	0.206	NA	7	Bacterial extracellular solute-binding protein	G	Carbohydrate metabolism and transport
cydB_1~~~cydB_3	0.682	NA	7	A terminal oxidase that produces a proton motive force by the vectorial transfer of protons across the inner membrane. It is the component of the aerobic respiratory chain of E.coli that predominates when cells are grown at low aeration. Generates a proton motive force using protons and electrons from opposite sides of the membrane to generate H(2)O, transferring 1 proton electron	C	Energy production and conversion
group_14255	0.724	NA	7	NA	S	No functional prediction
group_13864	0.848	NA	7	NA	S	No functional prediction
group_13862	0.857	NA	7	NA	S	No functional prediction
group_13861	0.872	NA	7	NA	S	No functional prediction
group_13788	0.799	NA	7	NA	S	No functional prediction
group_13787	0.793	NA	7	NA	S	No functional prediction
group_13786	0.871	NA	7	outer membrane	S	No functional prediction
group_13469	0.703	NA	7	BMC domain	CQ	Multiple functions
group_9904	0.854	NA	7	NA	S	No functional prediction
group_9901	0.882	NA	7	Tail fiber assembly protein	S	No functional prediction
group_9890	0.858	NA	7	Hydrolase	Q	Secondary Structure
group_9879	0.608	NA	7	Uncharacterised protein conserved in bacteria (DUF2313)	S	No functional prediction
group_9689	0.836	NA	7	NA	S	No functional prediction
gatB_2	0.653	NA	7	PTS system, Lactose/Cellobiose specific IIB subunit	G	Carbohydrate metabolism and transport
group_9159	0.816	NA	7	Phosphonate ABC transporter	P	Inorganic ion transport and metabolism
group_9140	0.795	NA	7	Rop protein	S	No functional prediction
group_9007	0.565	NA	7	transporter antisigma-factor antagonist STAS	P	Inorganic ion transport and metabolism
group_8837	0.482	NA	7	HNH nucleases	L	Replication, recombination & repair
group_8836	0.868	NA	7	AAA domain, putative AbiEii toxin, Type IV TA system	S	No functional prediction
group_8704	0.812	NA	7	Protein of unknown function (DUF1524)	S	No functional prediction
group_8165	0.853	NA	7	NA	S	No functional prediction
group_8114	0.877	NA	7	NA	S	No functional prediction
group_7979	0.826	NA	7	NA	S	No functional prediction
group_7924	0.813	NA	7	Repressor	K	Transcription
group_7849	0.816	NA	7	NA	S	No functional prediction
group_7844	0.77	NA	7	NA	S	No functional prediction
group_7776	0.839	NA	7	NA	S	No functional prediction
group_7693	0.759	NA	7	NA	S	No functional prediction
group_7620	0.651	NA	7	radical SAM	C	Energy production and conversion
group_7537	0.844	NA	7	Domain of unknown function (DUF4422)	M	Cell wall structure & outer membrane
group_7416	0.816	NA	7	Abortive infection C-terminus	S	No functional prediction
group_7267	0.851	NA	7	peptidase activity	S	No functional prediction
group_6869	0.876	NA	7	NA	S	No functional prediction
group_6577	0.825	0.998633	7	to Escherichia coli, Escherichia coli O6, and Escherichia coli O157 H7 DNA-binding protein H-NS SWALL HNS_ECOLI (SWALL P08936) (136 aa) fasta scores E()	L	Replication, recombination & repair
group_6451	0.256	NA	7	Evidence 3 Function proposed based on presence of conserved amino acid motif, structural feature or limited homology	S	No functional prediction
group_6150	0.783	NA	7	NA	S	No functional prediction
group_6018	0.861	NA	7	tail collar domain protein	S	No functional prediction
group_5586	0.88	NA	7	HNH endonuclease	V	Defense mechanisms
group_5473	0.882	NA	7	NA	S	No functional prediction
group_5438	0.852	NA	7	NA	S	No functional prediction
group_5261	0.825	NA	7	NA	S	No functional prediction
group_5011	0.807	NA	7	NA	S	No functional prediction
aplIR	0.838	NA	7	restriction endonuclease	L	Replication, recombination & repair
group_4634	0.216	NA	7	Glycosyl transferase, family 2	V	Defense mechanisms
group_4216	0.882	NA	7	NA	S	No functional prediction
group_4192	0.405	NA	7	Alginate lyase	G	Carbohydrate metabolism and transport
group_3869	0.203	NA	7	Phosphoenolpyruvate-dependent sugar phosphotransferase system, EIIA 2	G	Carbohydrate metabolism and transport
group_3861	0.286	NA	7	Glycosyltransferases involved in cell wall biogenesis	M	Cell wall structure & outer membrane
group_3397	0.628	NA	7	NA	S	No functional prediction
group_3327	0.249	NA	7	Radical SAM superfamily	C	Energy production and conversion
group_3313	0.868	NA	7	NA	S	No functional prediction
group_3294	0.828	NA	7	NA	S	No functional prediction
group_3156	0.857	NA	7	NA	S	No functional prediction
group_3148	NA	NA	7	NA	S	No functional prediction
group_2957	NA	NA	7	Domain of unknown function (DUF4282)	S	No functional prediction
group_2943	0.868	NA	7	NA	S	No functional prediction
group_2938	0.22	NA	7	Phage integrase family	L	Replication, recombination & repair
group_2860	0.823	NA	7	Domain of unknown function (DUF4747)	S	No functional prediction
group_2523	0.28	NA	7	NA	S	No functional prediction
group_2511	0.73	NA	7	NA	S	No functional prediction
group_2420	0.777	NA	7	Polysaccharide biosynthesis protein	S	No functional prediction
group_2417	0.789	NA	7	NA	S	No functional prediction
group_2393	0.854	NA	7	NA	S	No functional prediction
group_2274	0.851	NA	7	NA	S	No functional prediction
group_1988	0.689	NA	7	Protein of unknown function (DUF2635)	S	No functional prediction
group_1814	0.186	NA	7	HNH endonuclease	S	No functional prediction
group_1756	0.696	NA	7	2OG-Fe(II) oxygenase superfamily	O	Molecular chaperones and related functions
group_1733	0.881	NA	7	outer membrane	S	No functional prediction
group_1558	0.498	NA	7	Prophage CP4-57 regulatory protein (AlpA)	K	Transcription
group_1541	0.679	NA	7	Phage integrase family	L	Replication, recombination & repair
group_1468	0.807	NA	7	NA	S	No functional prediction
group_1435	0.179	NA	7	DJ-1/PfpI family	S	No functional prediction
group_1296	0.684	NA	7	NA	S	No functional prediction
group_1250	0.833	NA	7	NA	S	No functional prediction
group_1033	0.838	NA	7	NA	S	No functional prediction
group_987	0.703	NA	7	phage tail tape measure protein	S	No functional prediction
group_876	0.333	NA	7	tape measure	S	No functional prediction
group_707	0.779	NA	7	restriction endonuclease	L	Replication, recombination & repair
group_695	0.777	NA	7	protein conserved in bacteria	S	No functional prediction
group_505	0.858	NA	7	NA	S	No functional prediction
group_468	0.846	NA	7	NA	S	No functional prediction
group_464	0.668	NA	7	NA	S	No functional prediction
group_137	0.882	NA	7	NA	S	No functional prediction
group_31	0.882	NA	7	NA	S	No functional prediction
group_30	0.206	NA	7	Glycosyl transferase, family 2	M	Cell wall structure & outer membrane
