# Supplementary material for: Integration of metagenome-assembled genomes with clinical isolates expands the genomic landscape of gut-associated Klebsiella pneumoniae
Source: Nat Commun. 2025 Nov 12;16:9959. doi: 10.1038/s41467-025-64950-6 (PMC12612154; doi:10.1038/s41467-025-64950-6)
Supplement: Supplementary file 5 — Supplementary Data 3 [file 41467_2025_64950_MOESM5_ESM.xlsx]

## Sheet: Supplementary Data 3
Gene	Infection (AF)	Infection (Beta)	Infection (Std-Error)	Infection (FDR)	All disease (AF)	All disease (Beta)	All disease (Std-Error)	All disease (FDR)	Preferred name	COG	Description
acr1	NA	NA	NA	NA	0.503	0.225	0.0637	0.021312	NA	IQ	Enoyl-(Acyl carrier protein) reductase
alsE_2~~~alsE~~~alsE_1	NA	NA	NA	NA	0.867	0.21	0.0502	0.00258231	NA	G	3-epimerase
alsT	NA	NA	NA	NA	0.0317	0.328	0.0935	0.0227073	yaaJ	E	alanine symporter
argE_1~~~argE_3~~~argE_2	NA	NA	NA	NA	0.277	-0.382	0.0837	0.000740301	argE	E	Belongs to the peptidase M20A family. ArgE subfamily
arsA_1~~~arsA_2~~~arsA_4~~~arsA_3	0.218	0.292	0.0656	0.000764852	NA	NA	NA	NA	arsA	P	Arsenical pump-driving ATPase
arsD	0.25	0.19	0.0557	0.0221006	NA	NA	NA	NA	arsD	S	Arsenical resistance operon trans-acting repressor arsD
benM_2~~~dmlR_11~~~dmlR_4~~~dmlR_18~~~dmlR_20~~~pgrR_6~~~dmlR_16	NA	NA	NA	NA	0.701	0.156	0.0481	0.0457569	NA	K	transcriptional regulator
bin3_1	0.0119	0.597	0.194	0.0433371	NA	NA	NA	NA	NA	Q	Resolvase, N terminal domain
bshA~~~gtfA	0.0278	0.717	0.219	0.0301166	NA	NA	NA	NA	wcaL	M	exopolysaccharide biosynthesis
carB_3	0.0278	0.706	0.153	0.000402098	NA	NA	NA	NA	bccA	I	carboxylase
cas1~~~ygbT	NA	NA	NA	NA	0.097	0.348	0.0954	0.0155344	cas1	L	CRISPR (clustered regularly interspaced short palindromic repeat), is an adaptive immune system that provides protection against mobile genetic elements (viruses, transposable elements and conjugative plasmids). CRISPR clusters contain spacers, sequences complementary to antecedent mobile elements, and target invading nucleic acids. CRISPR clusters are transcribed and processed into CRISPR RNA (c…
ceaC~~~colE7	0.329	0.354	0.0929	0.0069504	NA	NA	NA	NA	NA	S	NA
cim~~~imm	0.329	0.354	0.0929	0.0069504	NA	NA	NA	NA	NA	S	Cloacin immunity protein
clpB_2~~~clpC	0.246	0.189	0.0612	0.0433371	NA	NA	NA	NA	clpC	O	C-terminal, D2-small domain, of ClpB protein
cytR_1	0.0278	0.456	0.138	0.0301166	NA	NA	NA	NA	NA	K	transcriptional
dehH1	0.0198	-0.611	0.15	0.00271668	NA	NA	NA	NA	NA	S	Alpha beta hydrolase
dinI_2	0.425	0.225	0.0718	0.0400814	NA	NA	NA	NA	NA	S	DinI-like family
dmlR_21	0.0159	-0.603	0.163	0.0096991	NA	NA	NA	NA	NA	K	LysR substrate binding domain
dmlR_23	0.0198	-0.611	0.15	0.00271668	NA	NA	NA	NA	NA	K	LysR substrate binding domain
dmlR_8~~~dmlR_15~~~dmlR_2~~~dmlR_5~~~cysL~~~dmlR_17	NA	NA	NA	NA	0.709	0.183	0.0497	0.013762	NA	K	LysR substrate binding domain
ecpE_2~~~ecpE_1	0.0278	0.456	0.138	0.0301166	NA	NA	NA	NA	NA	O	Part of the ecpRABCDE operon, which encodes the E.coli common pilus (ECP). ECP is found in both commensal and pathogenic strains and plays a dual role in early-stage biofilm development and host cell recognition (By similarity)
elfD_2	NA	NA	NA	NA	0.095	-0.302	0.087	0.0250098	NA	M	Psort location Periplasmic, score
elfD_2~~~elfD_1	NA	NA	NA	NA	0.0931	-0.369	0.0889	0.00289002	NA	NU	Pili assembly chaperone PapD, C-terminal domain
emrB_3	0.0119	-1.11	0.21	3.1499e-05	NA	NA	NA	NA	NA	EGP	Major facilitator superfamily
etp	0.0278	0.717	0.219	0.0301166	NA	NA	NA	NA	etp	T	low molecular weight
etp~~~wzb~~~amsI	0.0476	0.321	0.099	0.0313128	NA	NA	NA	NA	etp	T	Belongs to the low molecular weight phosphotyrosine protein phosphatase family
evgA_1	NA	NA	NA	NA	0.0673	-0.264	0.0797	0.0385729	evgA	T	helix_turn_helix, Lux Regulon
folE_2	0.0119	-1.11	0.21	3.1499e-05	NA	NA	NA	NA	folE	H	catalyzes the formation of formate and 2-amino-4-hydroxy-6-(erythro-1,2, 3-trihydroxypropyl)dihydropteridine triphosphate from GTP and water
fruA_3~~~fruA_2~~~fruA_1~~~fruA_4	NA	NA	NA	NA	0.861	0.17	0.0487	0.024174	NA	G	and phosphoenolpyruvate-dependent sugar phosphotransferase system
fur_2	0.0119	-1.11	0.21	3.1499e-05	NA	NA	NA	NA	fur	K	Belongs to the Fur family
glxR	NA	NA	NA	NA	0.0574	0.609	0.115	6.26533e-05	glxR	I	2-hydroxy-3-oxopropionate reductase
gnd	NA	NA	NA	NA	0.723	0.146	0.0402	0.0156245	gnd	H	Catalyzes the oxidative decarboxylation of 6- phosphogluconate to ribulose 5-phosphate and CO(2), with concomitant reduction of NADP to NADPH
group_1004	0.0198	0.963	0.174	1.15529e-05	NA	NA	NA	NA	NA	S	NA
group_10144	0.0119	0.746	0.189	0.00408253	NA	NA	NA	NA	NA	L	HTH-like domain
group_10151	0.0278	0.706	0.153	0.000402098	NA	NA	NA	NA	NA	K	Transcriptional regulator
group_10152	0.0278	0.706	0.153	0.000402098	NA	NA	NA	NA	NA	S	Belongs to the D-glutamate cyclase family
group_10153	0.0278	0.706	0.153	0.000402098	NA	NA	NA	NA	Z012_10790	P	Mn2 and Fe2 transporters of the NRAMP family
group_10154	0.0278	0.706	0.153	0.000402098	NA	NA	NA	NA	NA	E	Allophanate hydrolase subunit 2
group_10322	NA	NA	NA	NA	0.0178	-0.314	0.0885	0.0201137	bglH	M	PFAM porin LamB type
group_10375	NA	NA	NA	NA	0.285	0.138	0.0416	0.0385729	NA	S	Protein of unknown function (DUF2514)
group_1046	NA	NA	NA	NA	0.0297	0.341	0.0891	0.00946927	NA	T	Diguanylate cyclase phosphodiesterase with GAF sensor
group_105	0.0437	0.357	0.109	0.0301166	NA	NA	NA	NA	NA	S	PAAR motif
group_10656	NA	NA	NA	NA	0.0693	-0.329	0.0621	6.53695e-05	NA	S	protein conserved in bacteria
group_10712	0.0119	0.597	0.194	0.0433371	NA	NA	NA	NA	NA	NA	NA
group_10729	0.0119	0.597	0.194	0.0433371	NA	NA	NA	NA	NA	S	NA
group_10730	0.0119	0.597	0.194	0.0433371	NA	NA	NA	NA	repA	S	Plasmid encoded RepA protein
group_1084	NA	NA	NA	NA	0.0931	-0.369	0.0889	0.00289002	NA	NU	Fimbrial protein
group_1102	0.159	0.187	0.0577	0.0313128	NA	NA	NA	NA	NA	D	involved in chromosome partitioning
group_11052	0.0198	0.963	0.174	1.15529e-05	NA	NA	NA	NA	NA	S	NA
group_11053	0.0198	0.963	0.174	1.15529e-05	NA	NA	NA	NA	NA	V	site-specific DNA-methyltransferase (adenine-specific) activity
group_11054	0.0198	0.963	0.174	1.15529e-05	NA	NA	NA	NA	NA	S	Phage tail-collar fibre protein
group_11055	0.0278	0.85	0.145	8.44251e-06	0.0139	0.487	0.149	0.0425967	NA	NA	NA
group_11056	0.0238	0.688	0.158	0.00103412	NA	NA	NA	NA	NA	S	NA
group_11057	0.0198	0.963	0.174	1.15529e-05	NA	NA	NA	NA	NA	V	HNH endonuclease
group_11058	0.0198	0.963	0.174	1.15529e-05	NA	NA	NA	NA	NA	S	Protein of unknown function (DUF2971)
group_11059	0.0198	0.963	0.174	1.15529e-05	NA	NA	NA	NA	NA	S	AAA ATPase domain
group_11060	0.0198	0.963	0.174	1.15529e-05	NA	NA	NA	NA	NA	NA	NA
group_11061	0.0198	0.963	0.174	1.15529e-05	NA	NA	NA	NA	NA	NA	NA
group_11062	0.0198	0.963	0.174	1.15529e-05	NA	NA	NA	NA	NA	NA	NA
group_11171	0.0119	0.597	0.194	0.0433371	NA	NA	NA	NA	NA	S	TrfB plasmid transcriptional repressor
group_11174	0.0119	0.597	0.194	0.0433371	NA	NA	NA	NA	ssb	L	Plays an important role in DNA replication, recombination and repair. Binds to ssDNA and to an array of partner proteins to recruit them to their sites of action during DNA metabolism
group_1147	0.353	0.522	0.113	0.000402098	NA	NA	NA	NA	NA	K	Helix-turn-helix XRE-family like proteins
group_1150	NA	NA	NA	NA	0.0455	-0.298	0.0663	0.000976658	NA	L	YqaJ-like viral recombinase domain
group_1205	NA	NA	NA	NA	0.0238	0.549	0.131	0.00258231	NA	K	CI repressor
group_1219	NA	NA	NA	NA	0.0178	-0.498	0.139	0.0181363	NA	L	Psort location Cytoplasmic, score
group_1251	0.0119	-0.701	0.193	0.0114168	NA	NA	NA	NA	NA	S	NA
group_1258	0.0159	0.627	0.193	0.0313128	NA	NA	NA	NA	NA	G	Carbohydrate kinase
group_12917	0.0238	0.676	0.158	0.00137732	NA	NA	NA	NA	NA	NA	NA
group_13026	NA	NA	NA	NA	0.253	0.36	0.0705	9.12224e-05	NA	NA	NA
group_13047	NA	NA	NA	NA	0.848	0.268	0.0609	0.00125824	NA	S	NA
group_13076	NA	NA	NA	NA	0.0198	-0.443	0.135	0.0417372	NA	S	HD superfamily
group_1317	NA	NA	NA	NA	0.0178	-0.498	0.139	0.0181363	NA	K	Prophage CP4-57 regulatory protein (AlpA)
group_1321	0.0198	0.963	0.174	1.15529e-05	NA	NA	NA	NA	NA	L	Eco57I restriction-modification methylase
group_13219	0.0198	0.963	0.174	1.15529e-05	0.0119	0.503	0.147	0.0297464	NA	S	NA
group_1324	NA	NA	NA	NA	0.113	0.462	0.125	0.0132585	NA	S	NA
group_140	0.0198	0.963	0.174	1.15529e-05	NA	NA	NA	NA	NA	L	Type I restriction enzyme R protein N terminus (HSDR_N)
group_14194	0.0119	0.597	0.194	0.0433371	NA	NA	NA	NA	NA	NA	NA
group_14195	0.0119	0.597	0.194	0.0433371	NA	NA	NA	NA	NA	NA	NA
group_14196	0.0119	0.597	0.194	0.0433371	NA	NA	NA	NA	NA	S	H-NS histone family
group_14197	0.0119	0.597	0.194	0.0433371	NA	NA	NA	NA	NA	M	Transglycosylase SLT domain
group_14198	0.0119	0.597	0.194	0.0433371	NA	NA	NA	NA	NA	S	NA
group_14199	0.0119	0.597	0.194	0.0433371	NA	NA	NA	NA	NA	S	NA
group_14200	0.0119	0.597	0.194	0.0433371	NA	NA	NA	NA	NA	U	Type IV secretory pathway, VirB3-like protein
group_14201	0.0119	0.597	0.194	0.0433371	NA	NA	NA	NA	lvhB4	U	CagE, TrbE, VirB family, component of type IV transporter system
group_14202	0.0119	0.597	0.194	0.0433371	NA	NA	NA	NA	NA	S	Type IV secretion system proteins
group_14203	0.0119	0.597	0.194	0.0433371	NA	NA	NA	NA	NA	S	Ribbon-helix-helix domain
group_14204	0.0119	0.597	0.194	0.0433371	NA	NA	NA	NA	NA	S	NA
group_14208	0.0119	0.597	0.194	0.0433371	NA	NA	NA	NA	NA	S	NA
group_14397	0.0198	-0.607	0.151	0.00335314	NA	NA	NA	NA	NA	K	Transcriptional regulator
group_14471	0.0159	-0.475	0.155	0.0450547	NA	NA	NA	NA	NA	U	type IV secretory pathway, VirB4 components
group_1451	0.0238	0.645	0.14	0.000404928	NA	NA	NA	NA	NA	NA	NA
group_14530	0.0119	0.597	0.194	0.0433371	NA	NA	NA	NA	NA	S	NA
group_14566	0.0119	0.597	0.194	0.0433371	NA	NA	NA	NA	NA	U	Bacterial conjugation TrbI-like protein
group_14572	NA	NA	NA	NA	0.0119	-0.439	0.134	0.0425967	NA	S	NA
group_14622	0.0119	-0.571	0.156	0.011232	NA	NA	NA	NA	NA	S	NA
group_14741	0.0437	0.599	0.122	0.000131328	0.0376	0.356	0.101	0.022104	NA	S	TIR domain
group_14754	0.0119	0.597	0.194	0.0433371	NA	NA	NA	NA	NA	L	Transposase
group_14775	0.0159	-0.447	0.142	0.0399086	NA	NA	NA	NA	NA	S	Uncharacterized alpha/beta hydrolase domain (DUF2235)
group_1508	0.0278	0.524	0.158	0.0301166	NA	NA	NA	NA	NA	D	T5orf172
group_1519	NA	NA	NA	NA	0.0218	0.941	0.294	0.0494363	NA	S	NA
group_1522	0.349	0.596	0.114	3.3393e-05	NA	NA	NA	NA	NA	S	T3SS negative regulator,GrlR
group_1550	NA	NA	NA	NA	0.097	0.213	0.0561	0.0100522	NA	S	NA
group_1562	NA	NA	NA	NA	0.0218	0.634	0.109	7.63165e-06	NA	S	transposase
group_1667	0.0278	0.501	0.131	0.00675667	NA	NA	NA	NA	NA	NA	NA
group_1670	NA	NA	NA	NA	0.0158	-0.567	0.15	0.010813	NA	NA	NA
group_1688	0.206	0.24	0.0681	0.016202	NA	NA	NA	NA	NA	S	Phosphate-starvation-inducible E
group_1692	NA	NA	NA	NA	0.0673	0.566	0.0986	9.20995e-06	NA	NA	NA
group_1734	NA	NA	NA	NA	0.428	0.33	0.0715	0.000693605	NA	NA	NA
group_1785	NA	NA	NA	NA	0.0356	-0.444	0.138	0.0462209	NA	L	2OG-Fe(II) oxygenase superfamily
group_1788	0.206	0.24	0.0681	0.016202	NA	NA	NA	NA	NA	S	NA
group_1793	0.0238	0.766	0.151	6.34572e-05	NA	NA	NA	NA	NA	S	Pfam:DUF3296
group_1812	NA	NA	NA	NA	0.0693	0.652	0.103	8.77327e-07	NA	S	Type IV secretion protein Rhs
group_1832	0.0238	0.866	0.144	5.21165e-06	0.0158	0.614	0.146	0.00242435	YPO0843	S	Uncharacterized protein conserved in bacteria (DUF2264)
group_1840	0.361	0.354	0.0968	0.011232	NA	NA	NA	NA	NA	NA	NA
group_1842	NA	NA	NA	NA	0.0673	0.582	0.1	7.63165e-06	NA	S	Protein of unknown function (DUF3577)
group_1918	NA	NA	NA	NA	0.0931	-0.369	0.0889	0.00289002	NA	NA	NA
group_1954	0.353	0.522	0.113	0.000402098	NA	NA	NA	NA	NA	S	NA
group_1964	0.131	0.247	0.0753	0.0301166	NA	NA	NA	NA	NA	NA	NA
group_2027	0.345	0.574	0.122	0.000319504	NA	NA	NA	NA	NA	NA	NA
group_2037	0.345	0.574	0.122	0.000319504	NA	NA	NA	NA	NA	NA	NA
group_207	0.0317	0.53	0.148	0.0140886	0.0218	0.51	0.134	0.00958425	NA	S	NA
group_2085	NA	NA	NA	NA	0.0574	0.544	0.112	0.00024709	NA	S	NA
group_2089	0.0159	-0.511	0.158	0.0326463	0.0198	-0.648	0.161	0.00478195	NA	NA	NA
group_2111	0.0278	0.456	0.138	0.0301166	NA	NA	NA	NA	NA	S	NA
group_2113	NA	NA	NA	NA	0.251	0.341	0.0704	0.000261777	NA	NA	NA
group_2162	NA	NA	NA	NA	0.101	0.47	0.102	0.000693605	NA	S	CRISPR-associated protein Cse2 (CRISPR_cse2)
group_2279	NA	NA	NA	NA	0.0238	0.968	0.299	0.0451676	NA	NA	NA
group_2296	0.0278	0.717	0.219	0.0301166	NA	NA	NA	NA	amsL	S	biosynthesis protein
group_2327	0.0159	-0.552	0.135	0.0026641	NA	NA	NA	NA	NA	S	NA
group_2328	0.0238	0.655	0.147	0.000748324	NA	NA	NA	NA	NA	L	Resolvase
group_2368	0.488	-0.152	0.0476	0.0342329	NA	NA	NA	NA	wbbN	S	Glycosyl Transferase
group_2383	0.0238	0.866	0.144	5.21165e-06	0.0158	0.614	0.146	0.00242435	rfbx3	S	Polysaccharide biosynthesis protein
group_2387	NA	NA	NA	NA	0.111	0.471	0.133	0.0201137	NA	S	Domain of unknown function (DUF4071)
group_2394	NA	NA	NA	NA	0.295	-0.284	0.0808	0.0225826	fimA	S	Major pilin protein
group_2408	NA	NA	NA	NA	0.253	0.36	0.0705	9.12224e-05	NA	NA	NA
group_2412	NA	NA	NA	NA	0.107	0.199	0.0576	0.0254203	NA	S	NA
group_2488	NA	NA	NA	NA	0.0277	0.412	0.113	0.0155344	NA	NA	NA
group_2495	0.0278	0.501	0.131	0.00675667	NA	NA	NA	NA	NA	NA	NA
group_2539	0.345	0.358	0.105	0.0216596	NA	NA	NA	NA	NA	S	NA
group_2550	0.0198	0.963	0.174	1.15529e-05	NA	NA	NA	NA	NA	L	Type I restriction modification DNA specificity domain
group_2567	0.0278	0.717	0.219	0.0301166	NA	NA	NA	NA	wcaK	S	pyruvyl transferase
group_2573	0.0516	0.419	0.0946	0.000831688	0.0535	0.273	0.0807	0.0319565	NA	NA	NA
group_2613	0.373	0.357	0.094	0.00725569	NA	NA	NA	NA	NA	NA	NA
group_2688	0.0278	0.456	0.138	0.0301166	NA	NA	NA	NA	NA	NA	NA
group_2743	0.0159	0.627	0.193	0.0313128	NA	NA	NA	NA	NA	S	NA
group_2745	0.0238	0.866	0.144	5.21165e-06	0.0158	0.614	0.146	0.00242435	NA	S	NA
group_2867	0.0397	0.373	0.11	0.0237489	NA	NA	NA	NA	NA	S	NA
group_2873	0.0238	0.766	0.151	6.34572e-05	NA	NA	NA	NA	NA	S	NA
group_2880	0.0198	0.963	0.174	1.15529e-05	NA	NA	NA	NA	NA	NA	NA
group_2908	0.0159	-0.441	0.132	0.0275894	0.0158	-0.379	0.108	0.0223633	NA	G	lysozyme
group_2922	0.0238	0.645	0.14	0.000404928	NA	NA	NA	NA	NA	NA	NA
group_2956	0.0278	-0.415	0.133	0.0418786	NA	NA	NA	NA	NA	NA	NA
group_2973	0.0198	0.963	0.174	1.15529e-05	NA	NA	NA	NA	insF	L	Integrase core domain
group_303	0.0119	0.786	0.248	0.0359256	NA	NA	NA	NA	NA	O	ATPase activity
group_3066	NA	NA	NA	NA	0.103	-0.385	0.0842	0.000740301	NA	S	NA
group_3078	0.0913	0.279	0.0877	0.0357226	NA	NA	NA	NA	nucD	G	lysozyme
group_3177	NA	NA	NA	NA	0.0376	0.678	0.108	8.77327e-07	NA	M	LysM domain
group_3222	0.0278	0.717	0.219	0.0301166	NA	NA	NA	NA	NA	S	Polysaccharide pyruvyl transferase
group_3230	NA	NA	NA	NA	0.0455	-0.298	0.0663	0.000976658	NA	S	NA
group_3231	0.0397	0.39	0.123	0.0357226	NA	NA	NA	NA	NA	S	Domain of unknown function (DUF4123)
group_3259	0.0278	0.717	0.219	0.0301166	NA	NA	NA	NA	NA	G	glycosyl transferase group 1
group_3292	NA	NA	NA	NA	0.0178	-0.498	0.139	0.0181363	NA	T	Nacht domain
group_3414	0.0516	0.352	0.0992	0.0150896	NA	NA	NA	NA	NA	L	YqaJ-like viral recombinase domain
group_3459	NA	NA	NA	NA	0.0673	0.655	0.105	8.77327e-07	NA	D	nuclear chromosome segregation
group_3551	0.0437	0.357	0.109	0.0301166	NA	NA	NA	NA	NA	NA	NA
group_3618	0.0198	0.55	0.161	0.0216596	NA	NA	NA	NA	NA	S	NA
group_3645	0.0198	0.963	0.174	1.15529e-05	NA	NA	NA	NA	NA	S	NA
group_3646	0.0198	0.963	0.174	1.15529e-05	NA	NA	NA	NA	NA	S	NA
group_3717	0.377	0.265	0.0808	0.0301166	NA	NA	NA	NA	NA	S	Phage Mu protein F like protein
group_3785	0.504	-0.145	0.0457	0.0357226	NA	NA	NA	NA	wzm	GM	Transport permease protein
group_381	0.353	0.522	0.113	0.000402098	NA	NA	NA	NA	NA	S	Peptidase S24-like
group_3832	0.0198	0.963	0.174	1.15529e-05	NA	NA	NA	NA	NA	S	NA
group_3834	NA	NA	NA	NA	0.0257	0.817	0.117	2.97603e-08	NA	S	NA
group_3862	0.0198	-0.536	0.174	0.0433371	NA	NA	NA	NA	NA	K	regulation of single-species biofilm formation
group_3881	0.365	0.431	0.0987	0.00103412	NA	NA	NA	NA	NA	S	NA
group_3945	0.353	0.522	0.113	0.000402098	NA	NA	NA	NA	NA	NA	NA
group_3946	0.0119	0.597	0.194	0.0433371	NA	NA	NA	NA	NA	S	NA
group_3959	NA	NA	NA	NA	0.0238	0.454	0.114	0.00536718	NA	S	NA
group_398	NA	NA	NA	NA	0.113	0.462	0.125	0.0132585	NA	S	MTH538 TIR-like domain (DUF1863)
group_3984	NA	NA	NA	NA	0.0337	0.506	0.117	0.00183493	NA	G	Alginate lyase
group_399	NA	NA	NA	NA	0.113	0.462	0.125	0.0132585	NA	S	NA
group_4	NA	NA	NA	NA	0.265	0.286	0.0744	0.00893887	NA	S	NA
group_4008	0.0238	0.766	0.151	6.34572e-05	NA	NA	NA	NA	NA	K	transcriptional regulator
group_4041	0.0238	0.866	0.144	5.21165e-06	0.0158	0.614	0.146	0.00242435	NA	M	Glycosyl transferases group 1
group_4047	0.0278	0.717	0.219	0.0301166	NA	NA	NA	NA	NA	G	PFAM glycoside hydrolase family 39
group_4068	0.0278	-0.415	0.133	0.0418786	NA	NA	NA	NA	NA	S	Peptidase family S49
group_4086	0.0357	0.653	0.129	7.02584e-05	0.0515	0.41	0.0783	7.50655e-05	NA	S	NA
group_4151	0.0913	0.279	0.0877	0.0357226	NA	NA	NA	NA	S	S	virion morphogenesis protein
group_4172	NA	NA	NA	NA	0.325	0.156	0.048	0.0434589	NA	S	Pfam:Phage_holin_3_7
group_4176	0.0159	-0.475	0.155	0.0450547	NA	NA	NA	NA	NA	S	Integrating conjugative element protein
group_420	0.0198	0.963	0.174	1.15529e-05	NA	NA	NA	NA	NA	NA	NA
group_4218	0.385	0.294	0.0804	0.0113202	NA	NA	NA	NA	NA	S	NA
group_427	0.0278	0.85	0.145	8.44251e-06	0.0139	0.487	0.149	0.0425967	NA	L	polyribonucleotide nucleotidyltransferase activity
group_4291	NA	NA	NA	NA	0.487	0.293	0.0691	0.00237786	NA	S	Acetyltransferase (GNAT) domain
group_4314	0.0159	0.627	0.193	0.0313128	NA	NA	NA	NA	NA	M	LysM domain
group_4369	NA	NA	NA	NA	0.257	0.194	0.0556	0.0243309	NA	S	Protein of unknown function (DUF2732)
group_438	0.0278	0.501	0.131	0.00675667	NA	NA	NA	NA	NA	NA	NA
group_4383	0.373	0.398	0.0915	0.00107807	NA	NA	NA	NA	NA	L	helicase
group_4422	0.0198	0.55	0.161	0.0216596	NA	NA	NA	NA	NA	S	Phage regulatory protein Rha (Phage_pRha)
group_4426	0.365	0.342	0.094	0.011463	NA	NA	NA	NA	NA	S	SPFH domain / Band 7 family
group_4517	0.0278	0.501	0.131	0.00675667	NA	NA	NA	NA	NA	O	Serine dehydrogenase proteinase
group_4544	0.405	0.235	0.0725	0.0314392	NA	NA	NA	NA	NA	S	NA
group_455	0.0238	0.461	0.15	0.0433371	NA	NA	NA	NA	NA	S	NA
group_4556	0.349	0.406	0.117	0.0190003	NA	NA	NA	NA	NA	S	NA
group_4593	0.0119	-0.557	0.161	0.0206434	NA	NA	NA	NA	NA	NA	NA
group_4633	0.484	-0.155	0.048	0.0324071	NA	NA	NA	NA	JD73_04250	M	Glycosyl Transferase
group_4644	0.0913	0.279	0.0877	0.0357226	NA	NA	NA	NA	NA	S	P2 phage tail completion protein R (GpR)
group_4685	NA	NA	NA	NA	0.844	0.248	0.0496	0.000142147	NA	K	luxr family transcriptional regulator
group_4708	0.353	0.412	0.114	0.0130108	NA	NA	NA	NA	NA	S	NA
group_4738	NA	NA	NA	NA	0.101	0.37	0.0985	0.0113536	casC	L	CT1975-like protein
group_4748	0.115	-0.289	0.0896	0.0324071	NA	NA	NA	NA	NA	S	NA
group_4770	0.0198	0.55	0.161	0.0216596	NA	NA	NA	NA	NA	S	NA
group_4817	0.373	0.398	0.0915	0.00107807	NA	NA	NA	NA	NA	S	Zinc-binding domain of primase-helicase
group_4869	NA	NA	NA	NA	0.0673	0.655	0.105	8.77327e-07	NA	S	PAAR motif
group_4891	0.0198	0.963	0.174	1.15529e-05	NA	NA	NA	NA	NA	S	Probable zinc-ribbon
group_4955	0.488	-0.152	0.0476	0.0342329	NA	NA	NA	NA	wbbO	M	glycosyl transferase group 1
group_4961	NA	NA	NA	NA	0.883	0.229	0.0509	0.000976658	NA	G	Phosphotransferase System
group_50	0.0198	0.963	0.174	1.15529e-05	NA	NA	NA	NA	NA	S	NA
group_5019	NA	NA	NA	NA	0.097	0.348	0.0954	0.0155344	NA	S	CRISPR-associated protein (Cas_Cas5)
group_5024	0.0119	-0.701	0.193	0.0114168	NA	NA	NA	NA	NA	S	NA
group_5029	NA	NA	NA	NA	0.0376	0.58	0.0894	5.00019e-07	NA	S	Domain of unknown function (DUF4431)
group_5031	0.0437	0.357	0.109	0.0301166	NA	NA	NA	NA	NA	M	domain, Protein
group_5047	NA	NA	NA	NA	0.0673	-0.264	0.0797	0.0385729	NA	S	Fusaric acid resistance protein-like
group_5068	0.0278	0.499	0.135	0.0101497	NA	NA	NA	NA	ybcK	L	Recombinase
group_51	0.0198	0.963	0.174	1.15529e-05	NA	NA	NA	NA	NA	NA	NA
group_5107	NA	NA	NA	NA	0.0673	0.655	0.105	8.77327e-07	NA	S	NA
group_512	0.234	0.408	0.125	0.0301166	NA	NA	NA	NA	NA	NA	NA
group_516	NA	NA	NA	NA	0.0178	-0.498	0.139	0.0181363	NA	S	NA
group_5164	NA	NA	NA	NA	0.0238	0.968	0.299	0.0451676	NA	S	NA
group_5248	0.0317	0.756	0.137	1.3824e-05	0.0535	0.426	0.0778	2.97502e-05	ogrK	S	Ogr/Delta-like zinc finger
group_5253	0.0159	-0.475	0.155	0.0450547	NA	NA	NA	NA	NA	S	Protein of unknown function (DUF1525)
group_5383	0.393	0.264	0.0814	0.0313128	NA	NA	NA	NA	NA	S	NA
group_5396	0.119	-0.349	0.0955	0.0113202	NA	NA	NA	NA	NA	K	BRO family, N-terminal domain
group_5402	0.381	0.283	0.0879	0.0326463	NA	NA	NA	NA	NA	S	Phage regulatory protein Rha (Phage_pRha)
group_5440	0.0238	0.766	0.151	6.34572e-05	NA	NA	NA	NA	NA	S	Probable zinc-ribbon
group_5446	0.111	-0.336	0.0911	0.0101497	NA	NA	NA	NA	NA	N	Bacterial Ig-like domain 2
group_5466	0.0913	0.279	0.0877	0.0357226	NA	NA	NA	NA	NA	S	Baseplate J-like protein
group_5513	0.127	-0.288	0.0946	0.0462003	NA	NA	NA	NA	NA	S	Terminase
group_5555	0.0159	-0.483	0.154	0.0399953	NA	NA	NA	NA	NA	S	NA
group_5560	0.0198	0.55	0.161	0.0216596	NA	NA	NA	NA	NA	NA	NA
group_5628	0.0198	0.963	0.174	1.15529e-05	NA	NA	NA	NA	NA	T	TIGRFAM Diguanylate cyclase
group_5629	0.0198	0.963	0.174	1.15529e-05	NA	NA	NA	NA	NA	D	Involved in chromosome partitioning
group_5634	0.19	0.199	0.0606	0.0301166	NA	NA	NA	NA	NA	NA	NA
group_5666	NA	NA	NA	NA	0.0218	0.634	0.109	7.63165e-06	NA	K	SIR2-like domain
group_5783	NA	NA	NA	NA	0.273	-0.345	0.0869	0.00544409	NA	Q	Phytanoyl-CoA dioxygenase
group_5810	0.119	-0.349	0.0955	0.0113202	NA	NA	NA	NA	NA	K	BRO family, N-terminal domain
group_5822	0.111	-0.336	0.0911	0.0101497	NA	NA	NA	NA	NA	S	NA
group_5828	0.393	0.311	0.0949	0.0301166	NA	NA	NA	NA	NA	S	Phage P2 GpU
group_5851	NA	NA	NA	NA	0.37	0.202	0.0594	0.0307521	fil	S	Protein of unknown function (DUF2724)
group_5863	0.0595	-0.302	0.0928	0.0313128	NA	NA	NA	NA	NA	NA	NA
group_5877	0.0159	-0.475	0.155	0.0450547	NA	NA	NA	NA	NA	S	NA
group_5921	0.0198	0.963	0.174	1.15529e-05	NA	NA	NA	NA	NA	S	NA
group_5958	0.0238	0.866	0.144	5.21165e-06	0.0158	0.614	0.146	0.00242435	NA	M	involved in cell wall biogenesis
group_6001	0.147	0.193	0.0596	0.0313128	NA	NA	NA	NA	NA	S	RePlication protein
group_6005	0.0635	0.312	0.0764	0.00271668	NA	NA	NA	NA	NA	NA	NA
group_6012	0.361	0.391	0.101	0.00595311	NA	NA	NA	NA	NA	D	Belongs to the WXG100 family
group_602	NA	NA	NA	NA	0.0257	0.817	0.117	2.97603e-08	NA	L	Transposase
group_607	0.0238	0.645	0.14	0.000404928	NA	NA	NA	NA	NA	S	NA
group_6095	NA	NA	NA	NA	0.378	0.185	0.0577	0.0490061	NA	S	Family of unknown function (DUF5347)
group_610	NA	NA	NA	NA	0.0257	0.519	0.117	0.00112322	NA	NA	NA
group_6106	0.389	0.284	0.0856	0.0301166	NA	NA	NA	NA	NA	S	NA
group_6113	0.0198	0.963	0.174	1.15529e-05	NA	NA	NA	NA	NA	E	glyoxalase bleomycin resistance protein dioxygenase
group_612	NA	NA	NA	NA	0.0257	0.519	0.117	0.00112322	NA	NA	NA
group_6125	0.333	0.285	0.0886	0.0332222	NA	NA	NA	NA	NA	NA	NA
group_6147	0.357	0.389	0.11	0.016202	NA	NA	NA	NA	NA	S	NA
group_617	NA	NA	NA	NA	0.103	0.433	0.102	0.00237786	NA	S	CRISPR_assoc
group_6179	0.0278	0.485	0.146	0.0300773	NA	NA	NA	NA	NA	L	Tn3 transposase DDE domain
group_6192	NA	NA	NA	NA	0.0158	0.415	0.12	0.025782	NA	NA	NA
group_6207	NA	NA	NA	NA	0.0713	0.273	0.0847	0.0466802	NA	S	NA
group_6224	0.361	0.318	0.103	0.0433371	NA	NA	NA	NA	NA	S	NA
group_6228	0.345	0.574	0.122	0.000319504	NA	NA	NA	NA	NA	NA	NA
group_6233	0.385	0.294	0.0804	0.0113202	NA	NA	NA	NA	NA	NA	NA
group_6332	NA	NA	NA	NA	0.119	0.456	0.117	0.00733973	NA	L	MobA/MobL family
group_6355	0.135	0.313	0.084	0.0093913	NA	NA	NA	NA	NA	L	Tn3 transposase DDE domain
group_6373	0.0238	-0.416	0.128	0.0320256	NA	NA	NA	NA	NA	D	nuclear chromosome segregation
group_6398	NA	NA	NA	NA	0.0376	0.42	0.131	0.0489091	NA	NA	NA
group_6414	0.0238	0.766	0.151	6.34572e-05	NA	NA	NA	NA	NA	S	GTP-binding protein
group_646	0.0159	0.627	0.193	0.0313128	NA	NA	NA	NA	NA	S	NA
group_6469	0.0913	0.279	0.0877	0.0357226	NA	NA	NA	NA	w3	S	Gene 25-like lysozyme
group_6471	0.0198	0.557	0.158	0.015988	NA	NA	NA	NA	NA	L	Integrase core domain
group_6472	0.0357	0.403	0.128	0.038932	NA	NA	NA	NA	NA	S	NA
group_6508	0.0357	0.358	0.112	0.0337871	NA	NA	NA	NA	NA	NA	NA
group_6563	0.0198	0.963	0.174	1.15529e-05	NA	NA	NA	NA	ykfF	S	Belongs to the UPF0401 family
group_6570	0.0913	0.279	0.0877	0.0357226	NA	NA	NA	NA	gpI	S	Tail protein
group_658	0.0278	0.717	0.219	0.0301166	NA	NA	NA	NA	NA	S	O-antigen ligase like membrane protein
group_6596	0.0238	0.866	0.144	5.21165e-06	0.0158	0.614	0.146	0.00242435	NA	S	Glycosyl transferase family 2
group_6630	NA	NA	NA	NA	0.0158	0.398	0.12	0.0385729	NA	S	outer membrane
group_6636	0.0317	0.558	0.126	0.000841703	0.0475	0.424	0.118	0.0181363	alpA	K	Evidence 3 Function proposed based on presence of conserved amino acid motif, structural feature or limited homology
group_6649	0.0913	-0.282	0.0791	0.0146798	NA	NA	NA	NA	NA	S	NA
group_6652	0.0238	0.593	0.141	0.00173747	NA	NA	NA	NA	NA	S	NA
group_6672	0.0635	-0.352	0.101	0.0183386	NA	NA	NA	NA	NA	S	NA
group_6687	0.0437	0.402	0.11	0.0114168	0.0614	0.309	0.0962	0.0489091	NA	S	replication
group_6737	NA	NA	NA	NA	0.109	0.19	0.0577	0.0411322	NA	K	terminase
group_6738	NA	NA	NA	NA	0.109	0.19	0.0577	0.0411322	NA	L	Phage terminase, small subunit
group_6768	0.0437	0.392	0.118	0.0300773	NA	NA	NA	NA	NA	S	NA
group_6769	0.0119	0.597	0.194	0.0433371	NA	NA	NA	NA	NA	S	NA
group_6770	0.0119	0.597	0.194	0.0433371	NA	NA	NA	NA	NA	S	NA
group_6771	0.0437	0.392	0.118	0.0300773	NA	NA	NA	NA	NA	S	NA
group_6772	0.0119	0.597	0.194	0.0433371	NA	NA	NA	NA	NA	S	NA
group_6774	0.0119	0.597	0.194	0.0433371	NA	NA	NA	NA	traD	U	Type IV secretory system Conjugative DNA transfer
group_6776	0.0119	0.597	0.194	0.0433371	NA	NA	NA	NA	traI	L	TrwC relaxase
group_6845	0.0198	0.963	0.174	1.15529e-05	NA	NA	NA	NA	NA	NA	NA
group_6903	0.0119	0.786	0.248	0.0359256	NA	NA	NA	NA	NA	S	NA
group_7007	NA	NA	NA	NA	0.0574	-0.352	0.0966	0.0155344	NA	V	HNH nucleases
group_7017	0.286	-0.153	0.0491	0.0430484	NA	NA	NA	NA	NA	NA	NA
group_7021	NA	NA	NA	NA	0.614	-0.17	0.046	0.0138721	NA	L	endonuclease
group_7026	0.155	0.383	0.0711	2.38532e-05	NA	NA	NA	NA	wzm	GM	Transport permease protein
group_7076	0.393	0.266	0.0813	0.0301792	NA	NA	NA	NA	NA	S	Baseplate J-like protein
group_7077	0.393	0.266	0.0813	0.0301792	NA	NA	NA	NA	NA	S	NA
group_7078	0.393	0.266	0.0813	0.0301792	NA	NA	NA	NA	NA	S	Baseplate assembly protein
group_7079	0.353	0.405	0.111	0.0114168	NA	NA	NA	NA	NA	S	NA
group_7080	0.353	0.405	0.111	0.0114168	NA	NA	NA	NA	NA	S	NA
group_7081	0.373	0.409	0.0942	0.00107807	NA	NA	NA	NA	NA	S	Protein of unknown function (DUF3383)
group_7084	0.393	0.264	0.0814	0.0313128	NA	NA	NA	NA	NA	S	Protein of unknown function (DUF4054)
group_7085	0.393	0.264	0.0814	0.0313128	NA	NA	NA	NA	NA	S	NA
group_7086	0.393	0.264	0.0814	0.0313128	NA	NA	NA	NA	NA	S	NA
group_7088	0.397	0.25	0.0796	0.0399086	NA	NA	NA	NA	Z012_12305	S	Phage terminase large subunit
group_7104	0.222	0.312	0.0643	0.000170546	NA	NA	NA	NA	arsR	K	helix_turn_helix, Arsenical Resistance Operon Repressor
group_7114	0.0397	0.39	0.123	0.0357226	NA	NA	NA	NA	NA	S	NA
group_7123	0.0992	-0.22	0.0707	0.0425666	NA	NA	NA	NA	NA	S	head-tail adaptor
group_7134	0.397	0.256	0.0745	0.0209501	NA	NA	NA	NA	NA	S	Prophage CP4-57 regulatory protein (AlpA)
group_7162	NA	NA	NA	NA	0.0376	-0.456	0.121	0.0104401	insI	L	COG2826 Transposase and inactivated derivatives, IS30 family
group_7187	0.333	0.285	0.0886	0.0332222	NA	NA	NA	NA	NA	NA	NA
group_7198	0.373	0.409	0.0942	0.00107807	NA	NA	NA	NA	NA	S	NA
group_7206	0.0119	0.597	0.194	0.0433371	NA	NA	NA	NA	NA	NA	NA
group_7207	0.0119	0.597	0.194	0.0433371	NA	NA	NA	NA	NA	NA	NA
group_7214	0.27	0.273	0.0735	0.0093913	0.279	0.195	0.0543	0.0181363	tniA	L	Mu transposase, C-terminal
group_7224	0.258	0.649	0.113	1.11888e-05	0.147	0.425	0.108	0.00668251	NA	L	Integrase core domain
group_7329	NA	NA	NA	NA	0.396	0.194	0.0585	0.0385729	rlsC	S	NA
group_740	NA	NA	NA	NA	0.0713	-0.304	0.0794	0.00946927	NA	E	PFAM secretory lipase
group_7444	NA	NA	NA	NA	0.436	0.209	0.0575	0.0155344	NA	S	Phage late control gene D protein (GPD)
group_7456	0.393	0.266	0.0813	0.0301792	NA	NA	NA	NA	NA	S	NA
group_7472	NA	NA	NA	NA	0.41	0.2	0.0596	0.0359614	NA	S	portal protein
group_7478	NA	NA	NA	NA	0.0495	0.21	0.0656	0.0489091	NA	S	NA
group_7484	NA	NA	NA	NA	0.0238	0.968	0.299	0.0451676	NA	S	STAS-like domain of unknown function (DUF4325)
group_7575	0.0278	0.85	0.145	8.44251e-06	0.0139	0.487	0.149	0.0425967	NA	NA	NA
group_7590	0.0238	0.645	0.14	0.000404928	NA	NA	NA	NA	NA	S	NA
group_7604	0.0198	0.963	0.174	1.15529e-05	NA	NA	NA	NA	NA	NA	NA
group_7610	0.0159	-0.441	0.132	0.0275894	0.0158	-0.379	0.108	0.0223633	NA	S	NA
group_7764	0.0278	0.501	0.131	0.00675667	NA	NA	NA	NA	NA	S	Ead/Ea22-like protein
group_783	NA	NA	NA	NA	0.0178	0.535	0.108	0.000164284	NA	D	AAA domain
group_7842	0.0516	0.352	0.0992	0.0150896	NA	NA	NA	NA	bet	S	RecT family
group_7877	NA	NA	NA	NA	0.487	0.293	0.0691	0.00237786	NA	S	Protein of unknown function (DUF1778)
group_80	0.0238	0.866	0.144	5.21165e-06	0.0158	0.614	0.146	0.00242435	NA	S	NA
group_804	NA	NA	NA	NA	0.0257	0.511	0.101	0.000102259	NA	M	LysM domain
group_8092	0.0317	0.559	0.127	0.000917914	NA	NA	NA	NA	NA	S	type VI secretion protein
group_8104	0.0317	0.4	0.129	0.0433371	NA	NA	NA	NA	NA	NA	NA
group_8121	0.0278	0.5	0.146	0.0216596	0.0257	0.381	0.118	0.0452882	NA	L	Integrase core domain
group_8136	0.0238	0.645	0.14	0.000404928	NA	NA	NA	NA	NA	NA	NA
group_8258	0.0238	0.5	0.152	0.0301166	NA	NA	NA	NA	NA	NA	NA
group_8259	0.0238	0.5	0.152	0.0301166	NA	NA	NA	NA	NA	S	CotH kinase protein
group_8260	0.0238	0.5	0.152	0.0301166	NA	NA	NA	NA	NA	S	PFAM Formylglycine-generating sulfatase enzyme
group_8283	0.0159	0.535	0.166	0.0332135	NA	NA	NA	NA	NA	S	NA
group_8291	0.0238	-0.65	0.159	0.00273456	0.0119	-0.644	0.17	0.00977826	NA	O	Thioredoxin reductase
group_8292	0.0238	-0.65	0.159	0.00273456	0.0119	-0.644	0.17	0.00977826	NA	K	transcriptional regulator
group_8293	0.0198	-0.611	0.15	0.00271668	NA	NA	NA	NA	NA	E	Catalyzes the isomerization between 2-isopropylmalate and 3-isopropylmalate, via the formation of 2-isopropylmaleate
group_8322	0.0119	-0.64	0.179	0.0140886	NA	NA	NA	NA	NA	S	Protein of unknown function (DUF3438)
group_8325	0.0119	-0.64	0.179	0.0140886	NA	NA	NA	NA	NA	S	Integrating conjugative element protein
group_8326	0.0119	-0.64	0.179	0.0140886	NA	NA	NA	NA	NA	KT	Phage shock protein A
group_8330	0.0119	-1.11	0.21	3.1499e-05	NA	NA	NA	NA	MA20_36885	K	helix_turn_helix multiple antibiotic resistance protein
group_8331	0.0119	-1.11	0.21	3.1499e-05	NA	NA	NA	NA	NA	S	Ribbon-helix-helix protein, copG family
group_8335	0.0119	-1.11	0.21	3.1499e-05	NA	NA	NA	NA	NA	S	MOSC domain
group_8338	0.0119	-1.11	0.21	3.1499e-05	NA	NA	NA	NA	NA	E	lactoylglutathione lyase activity
group_8339	0.0119	-1.11	0.21	3.1499e-05	NA	NA	NA	NA	NA	E	Glyoxalase/Bleomycin resistance protein/Dioxygenase superfamily
group_8340	0.0119	-1.11	0.21	3.1499e-05	NA	NA	NA	NA	NA	S	AAA domain
group_8341	0.0119	-1.11	0.21	3.1499e-05	NA	NA	NA	NA	NA	S	NA
group_8342	0.0119	-1.11	0.21	3.1499e-05	NA	NA	NA	NA	NA	E	LysE type translocator
group_8343	0.0119	-1.11	0.21	3.1499e-05	NA	NA	NA	NA	NA	L	COG3293 Transposase and inactivated derivatives
group_8345	0.0119	-1.11	0.21	3.1499e-05	NA	NA	NA	NA	NA	Q	Exhibits S-adenosyl-L-methionine-dependent methyltransferase activity
group_8346	0.0119	-1.11	0.21	3.1499e-05	NA	NA	NA	NA	NA	S	NA
group_8362	0.0119	-1.11	0.21	3.1499e-05	NA	NA	NA	NA	NA	NA	NA
group_8365	0.0119	-1.11	0.21	3.1499e-05	NA	NA	NA	NA	NA	L	COG4584 Transposase and inactivated derivatives
group_8366	0.0119	-1.11	0.21	3.1499e-05	NA	NA	NA	NA	spoU	J	Belongs to the class IV-like SAM-binding methyltransferase superfamily. RNA methyltransferase TrmH family
group_8387	0.0198	-0.607	0.151	0.00335314	NA	NA	NA	NA	NA	S	Ketosteroid isomerase-related protein
group_8388	0.0198	-0.607	0.151	0.00335314	NA	NA	NA	NA	NA	S	ParD-like antitoxin of type II bacterial toxin-antitoxin system
group_8389	0.0198	-0.607	0.151	0.00335314	NA	NA	NA	NA	NA	U	Protein of unknown function (DUF3363)
group_8390	0.0198	-0.607	0.151	0.00335314	NA	NA	NA	NA	NA	S	Thioesterase domain
group_8422	0.0119	-0.596	0.186	0.0336738	NA	NA	NA	NA	hsdM	V	N-6 DNA Methylase
group_8424	0.0119	-0.596	0.186	0.0336738	NA	NA	NA	NA	hsdR	L	PFAM type III restriction protein res subunit
group_8516	NA	NA	NA	NA	0.848	0.21	0.0501	0.00260713	NA	NA	NA
group_8738	0.0119	-0.695	0.166	0.00179338	NA	NA	NA	NA	NA	NA	NA
group_8854	0.0278	0.685	0.142	0.000189898	NA	NA	NA	NA	NA	S	NA
group_8855	0.0317	0.613	0.133	0.000402098	NA	NA	NA	NA	trbJ	U	Conjugal transfer
group_8858	0.0238	0.688	0.158	0.00103412	NA	NA	NA	NA	NA	NA	NA
group_8863	0.0317	0.613	0.133	0.000402098	NA	NA	NA	NA	NA	U	TrbL/VirB6 plasmid conjugal transfer protein
group_8867	0.0238	0.688	0.158	0.00103412	NA	NA	NA	NA	NA	NA	NA
group_8871	0.0278	0.685	0.142	0.000189898	NA	NA	NA	NA	NA	L	Belongs to the 'phage' integrase family
group_91	0.0437	0.357	0.109	0.0301166	NA	NA	NA	NA	NA	S	Type VI secretion protein IcmF C-terminal
group_9228	0.0357	0.593	0.136	0.00105807	NA	NA	NA	NA	gmr_2	T	CHASE4 domain
group_923	0.0159	-0.552	0.135	0.0026641	NA	NA	NA	NA	NA	S	Arc-like DNA binding domain
group_949	0.0278	0.717	0.219	0.0301166	NA	NA	NA	NA	NA	S	Domain of unknown function (DUF4365)
group_9695	0.0278	0.749	0.152	0.000116494	NA	NA	NA	NA	NA	S	AAA domain
group_9696	0.0198	0.963	0.174	1.15529e-05	0.0119	0.605	0.146	0.00289002	NA	T	Adenylyl- / guanylyl cyclase, catalytic domain
group_9697	0.0198	0.963	0.174	1.15529e-05	0.0119	0.605	0.146	0.00289002	NA	NA	NA
group_9917	0.0437	0.357	0.109	0.0301166	NA	NA	NA	NA	NA	S	NA
group_9931	NA	NA	NA	NA	0.687	-0.123	0.0375	0.0425967	NA	S	NA
htpX_2	0.206	0.24	0.0681	0.016202	NA	NA	NA	NA	NA	O	Peptidase M48
intA_2	0.397	0.256	0.0745	0.0209501	NA	NA	NA	NA	NA	L	Belongs to the 'phage' integrase family
intS_1	0.0238	-0.53	0.148	0.0140886	NA	NA	NA	NA	NA	S	Pfam:Arm-DNA-bind_3
intS_1~~~intA_3~~~intS_2~~~intS_3~~~intA_1	NA	NA	NA	NA	0.0891	-0.3	0.0909	0.0396532	intB	L	Belongs to the 'phage' integrase family
intS_2~~~intS_3~~~intS~~~intA_1~~~intS_1~~~intA_4~~~intA	0.627	0.218	0.0662	0.0301166	0.614	0.15	0.0436	0.0276106	intS	L	Belongs to the 'phage' integrase family
leuD1_2	0.0198	-0.611	0.15	0.00271668	NA	NA	NA	NA	NA	E	Catalyzes the isomerization between 2-isopropylmalate and 3-isopropylmalate, via the formation of 2-isopropylmaleate
manP~~~fruA_3	NA	NA	NA	NA	0.861	0.167	0.0481	0.024575	manP	G	PTS system fructose-specific IIB
map_3	0.0198	-0.607	0.151	0.00335314	NA	NA	NA	NA	map	E	Methionine aminopeptidase
menH_6	0.0159	-0.603	0.163	0.0096991	NA	NA	NA	NA	cpo	I	alpha/beta hydrolase fold
mngA	NA	NA	NA	NA	0.867	0.181	0.0504	0.0181363	fruA_2	G	PTS IIA-like nitrogen-regulatory protein PtsN
mshA_3~~~mshA_1~~~mshA_4~~~mshA_2	0.163	0.364	0.0725	8.10372e-05	NA	NA	NA	NA	wbdA1	M	glycosyl transferase group 1
mshA_4	0.0278	0.717	0.219	0.0301166	NA	NA	NA	NA	rfbU	M	glycosyl transferase group 1
mshA_4~~~mshA_3	0.163	0.364	0.0725	8.10372e-05	NA	NA	NA	NA	wbpZ	M	glycosyl transferase group 1
pcpD	0.0357	0.45	0.113	0.00364823	NA	NA	NA	NA	NA	NA	NA
pcpR_4	0.0198	-0.607	0.151	0.00335314	NA	NA	NA	NA	NA	K	Transcriptional regulator
pdhR_2	0.0119	-1.11	0.21	3.1499e-05	NA	NA	NA	NA	NA	K	FCD
pgrR_2~~~pgrR_3	NA	NA	NA	NA	0.0376	-0.507	0.135	0.010813	NA	K	transcriptional regulator
pkn1	NA	NA	NA	NA	0.412	0.151	0.0411	0.0145812	NA	S	Sulfatase-modifying factor enzyme 1
pkn1~~~egtB~~~egtB_1~~~egtB_2	NA	NA	NA	NA	0.392	0.227	0.0468	0.000247716	NA	S	Sulfatase-modifying factor enzyme 1
pknD	NA	NA	NA	NA	0.0277	-0.311	0.092	0.0331882	pknB	KLT	serine threonine protein kinase
pld_2	0.0119	0.597	0.194	0.0433371	NA	NA	NA	NA	NA	I	PLD-like domain
purL_1~~~purL_2~~~purL	NA	NA	NA	NA	0.0257	0.356	0.0943	0.0104685	purL	F	Phosphoribosylformylglycinamidine synthase involved in the purines biosynthetic pathway. Catalyzes the ATP-dependent conversion of formylglycinamide ribonucleotide (FGAR) and glutamine to yield formylglycinamidine ribonucleotide (FGAM) and glutamate
pxpA_2	0.0278	0.706	0.153	0.000402098	NA	NA	NA	NA	ybgL	E	Belongs to the UPF0271 (lamB) family
rbsA_1	0.0278	0.456	0.138	0.0301166	NA	NA	NA	NA	rbsA2	P	import. Responsible for energy coupling to the transport system
rbsC_1	0.0278	0.456	0.138	0.0301166	NA	NA	NA	NA	NA	G	Belongs to the binding-protein-dependent transport system permease family
rfbD	0.484	-0.155	0.048	0.0324071	NA	NA	NA	NA	glf	M	UDP-galactopyranose mutase
rhtB_1~~~rhtB_2	NA	NA	NA	NA	0.873	0.163	0.0478	0.0295023	yrhP	E	threonine efflux protein
rplF	NA	NA	NA	NA	0.679	-0.134	0.0409	0.0425967	rplF	J	This protein binds to the 23S rRNA, and is important in its secondary structure. It is located near the subunit interface in the base of the L7 L12 stalk, and near the tRNA binding site of the peptidyltransferase center
rpoA	NA	NA	NA	NA	0.723	-0.122	0.0365	0.0383137	rpoA	K	DNA-dependent RNA polymerase catalyzes the transcription of DNA into RNA using the four ribonucleoside triphosphates as substrates
rpsD~~~rpsD_1~~~rpsD_2	NA	NA	NA	NA	0.709	-0.125	0.0377	0.0385729	rpsD	J	One of the primary rRNA binding proteins, it binds directly to 16S rRNA where it nucleates assembly of the body of the 30S subunit
rpsH	NA	NA	NA	NA	0.681	-0.131	0.0409	0.0474789	rpsH	J	One of the primary rRNA binding proteins, it binds directly to 16S rRNA central domain where it helps coordinate assembly of the platform of the 30S subunit
rpsM	NA	NA	NA	NA	0.701	-0.133	0.0379	0.0227848	rpsM	J	Located at the top of the head of the 30S subunit, it contacts several helices of the 16S rRNA. In the 70S ribosome it contacts the 23S rRNA (bridge B1a) and protein L5 of the 50S subunit (bridge B1b), connecting the 2 subunits
sauU	NA	NA	NA	NA	0.0554	0.527	0.11	0.000338316	NA	G	Vacuole effluxer Atg22 like
scrK_2~~~scrK	0.0278	0.456	0.138	0.0301166	NA	NA	NA	NA	frk	G	COG0524 Sugar kinases, ribokinase family
tagH	0.484	-0.155	0.048	0.0324071	NA	NA	NA	NA	rfbB	GM	ABC-type polysaccharide polyol phosphate transport system ATPase component
tagH~~~btuD_2	0.147	0.412	0.0711	1.01376e-05	NA	NA	NA	NA	wzt	GM	ABC-type polysaccharide polyol phosphate transport system ATPase component
thpA_1	0.0278	0.456	0.138	0.0301166	NA	NA	NA	NA	NA	G	PFAM Periplasmic binding protein LacI transcriptional regulator
tnpR_2~~~tnpR_1~~~tnpR	0.421	0.253	0.0595	0.00149844	NA	NA	NA	NA	NA	L	Resolvase, N terminal domain
torI	0.0159	-0.531	0.143	0.00983204	NA	NA	NA	NA	torI	K	Transcription inhibitory protein for the torCAD operon. Also acts as an excisionase and plays an essential role in the defective prophage CPS53 excision
traM	0.0556	0.267	0.0807	0.0301166	NA	NA	NA	NA	NA	S	TraM protein, DNA-binding
traM_1~~~traM~~~traM_2	0.103	0.333	0.102	0.0313128	NA	NA	NA	NA	NA	S	TraM protein, DNA-binding
traS	0.0635	0.312	0.0782	0.00370402	NA	NA	NA	NA	NA	NA	NA
tuf1~~~tufB_2~~~tufB~~~tuf1_2~~~tufB_1~~~tuf1_1	0.54	0.236	0.0483	0.000142797	NA	NA	NA	NA	tuf	J	This protein promotes the GTP-dependent binding of aminoacyl-tRNA to the A-site of ribosomes during protein biosynthesis
tufB_1	0.647	-0.171	0.0536	0.0357226	NA	NA	NA	NA	tuf	J	This protein promotes the GTP-dependent binding of aminoacyl-tRNA to the A-site of ribosomes during protein biosynthesis
ulaA_3~~~ulaA_1~~~ulaA_4~~~ulaA_2	NA	NA	NA	NA	0.875	0.22	0.0479	0.000729121	ulaA	S	transporter subunit
ulaC_2	NA	NA	NA	NA	0.895	0.234	0.0511	0.000740301	cmtB	G	Phosphotransferase System
umuC_1~~~umuC_3~~~umuC_9~~~umuC_5~~~umuC_4	0.452	0.259	0.0631	0.00261635	NA	NA	NA	NA	umuC	L	DNA polymerase
umuD_3~~~umuD_2	0.452	0.291	0.068	0.00135168	NA	NA	NA	NA	umuD	L	Peptidase S24-like
virB6_1	0.0119	0.597	0.194	0.0433371	NA	NA	NA	NA	NA	U	TrbL/VirB6 plasmid conjugal transfer protein
wbdD~~~wbdD_2~~~wbdD_1	0.119	0.446	0.0749	6.02601e-06	0.0812	0.29	0.0825	0.022104	wxcB	T	Protein kinase domain
wcaJ	0.0278	0.717	0.219	0.0301166	NA	NA	NA	NA	rfbP	M	COG2148 Sugar transferases involved in lipopolysaccharide synthesis
wfgD	0.0238	0.866	0.144	5.21165e-06	0.0139	0.612	0.138	0.00118672	wceM	M	Glycosyltransferase like family 2
xerC_1~~~xerD_1~~~xerC_3~~~xerC_2	0.0357	0.653	0.129	7.02584e-05	0.0515	0.41	0.0783	7.50655e-05	int	L	Belongs to the 'phage' integrase family
ybaQ	0.0278	0.685	0.142	0.000189898	NA	NA	NA	NA	NA	K	addiction module antidote protein HigA
ybbW_2~~~ybbW~~~ybbW_1	NA	NA	NA	NA	0.0535	0.598	0.104	8.88796e-06	ybbW	FH	Allantoin transport protein
yfcJ_3	0.0119	-1.11	0.21	3.1499e-05	NA	NA	NA	NA	NA	EGP	Major Facilitator Superfamily
yisK	0.0198	-0.611	0.15	0.00271668	NA	NA	NA	NA	NA	Q	Fumarylacetoacetate (FAA) hydrolase family
yjhP_2	0.0198	0.963	0.174	1.15529e-05	NA	NA	NA	NA	yjhP	J	Methyl-transferase
ynfM_2	0.0198	-0.611	0.15	0.00271668	NA	NA	NA	NA	ynfM	EGP	Sugar (and other) transporter
yraA	NA	NA	NA	NA	0.861	0.304	0.0567	5.04607e-05	pfpI	S	Intracellular protease
yraI_3~~~yraI_1	NA	NA	NA	NA	0.095	-0.302	0.087	0.0250098	NA	M	Gram-negative pili assembly chaperone domain protein
ytfF_2	0.0317	0.536	0.147	0.0115427	0.0356	0.372	0.114	0.0444398	NA	EG	Permeases of the drug metabolite transporter (DMT) superfamily
